# Supplementary material for: Emergent properties as by-products of prebiotic evolution of aminoacylation ribozymes
Source: Nat Commun. 2022 Jun 25;13:3631. doi: 10.1038/s41467-022-31387-0 (PMC9233669; doi:10.1038/s41467-022-31387-0)
Supplement: Supplementary file 3 — Source Data [file 41467_2022_31387_MOESM3_ESM.xlsx]

## Sheet: Figure 1
SYBR Gold-stained 8% native PAGE
2020-02-13

## Sheet: Figure 2
seq	k_BFO	A_BFO	kA_BFO	bs_k_mean_BFO	bs_k_std_BFO	bs_k_2.5%_BFO	bs_k_50%_BFO	bs_k_97.5%_BFO	bs_A_mean_BFO	bs_A_std_BFO	bs_A_2.5%_BFO	bs_A_50%_BFO	bs_A_97.5%_BFO	bs_kA_mean_BFO	bs_kA_std_BFO	bs_kA_2.5%_BFO	bs_kA_50%_BFO	bs_kA_97.5%_BFO	k_BLO	A_BLO	kA_BLO	bs_k_mean_BLO	bs_k_std_BLO	bs_k_2.5%_BLO	bs_k_50%_BLO	bs_k_97.5%_BLO	bs_A_mean_BLO	bs_A_std_BLO	bs_A_2.5%_BLO	bs_A_50%_BLO	bs_A_97.5%_BLO	bs_kA_mean_BLO	bs_kA_std_BLO	bs_kA_2.5%_BLO	bs_kA_50%_BLO	bs_kA_97.5%_BLO	k_BWO	A_BWO	kA_BWO	bs_k_mean_BWO	bs_k_std_BWO	bs_k_2.5%_BWO	bs_k_50%_BWO	bs_k_97.5%_BWO	bs_A_mean_BWO	bs_A_std_BWO	bs_A_2.5%_BWO	bs_A_50%_BWO	bs_A_97.5%_BWO
AAAACCCTGGTCATCGAGTGA	1767.78	0.37331	659.93	2042.8	2189.65	302.935	1697.53	5033.74	0.387195	0.0760178	0.266704	0.378794	0.574591	742.444	752.364	142.813	633.173	1704.35	172.257	0.580394	99.9771	177.043	83.5782	53.6749	166.259	348.6	0.617555	0.17514	0.337292	0.584362	1	99.0792	34.4483	47.23	95.0592	169.699	496.102	0.229213	113.713	538.196	207.923	283.706	479.001	993.783	0.231159	0.0403416	0.172093	0.226409	0.323851
AAAATTGCTAATAGTCGCAAG	58.6934	0.0559796	3.28563	116.305	126.454	20.1903	65.972	506.989	0.0575584	0.0250647	0.0235078	0.0543324	0.12689	4.722	2.80714	2.42951	3.52846	12.1743	64.7092	0.0408406	2.64276	70.6694	40.3114	22.1313	63.744	168.964	0.0461488	0.0501717	0.0299864	0.0420586	0.0662418	2.80555	1.1512	1.41951	2.60216	5.63579	193.193	0.0239631	4.6295	210.905	74.0052	105.085	201.335	372.679	0.0241553	0.00311715	0.0191488	0.0239059	0.0307895
AAACACCTAGGTCATCGGGTG	2058.31	0.0171067	35.2108	1734.15	1104.72	24.1705	1842.5	3882.56	0.0251233	0.0686812	0.0123476	0.0185308	0.0382455	29.0308	15.3015	0.773946	32.7911	52.8743	88.5662	0.0519115	4.59761	91.001	40.245	29.7482	86.6456	179.825	0.0614328	0.0819968	0.041228	0.0524895	0.0781561	4.74358	1.80138	2.09479	4.43699	9.00486	254.663	0.0292385	7.44597	266.607	100.453	108.318	254.845	505.514	0.0299146	0.00450529	0.0227575	0.0292312	0.0407964
AAACACTTCAAGCAATCGGTC	59.4269	0.409449	24.3323	71.5571	46.9692	15.3829	60.7204	183.628	0.443882	0.163847	0.253039	0.409036	0.999999	26.6468	10.6342	13.1533	24.683	50.7921	44.8476	0.0499221	2.23889	53.1811	32.1502	7.12661	47.0831	134.345	0.0688545	0.0966106	0.0252737	0.0489188	0.230115	2.35078	0.561805	1.54392	2.26632	3.70133	94.0613	0.198221	18.645	101.045	37.8418	47.4137	93.3241	190.166	0.202648	0.0419027	0.136675	0.198635	0.279354
AAACTTCAAACAATCGGTCTG	129.602	0.280339	36.3324	201.132	153.242	38.5916	147.187	570.705	0.289101	0.09137	0.152112	0.280944	0.496302	47.6889	23.8413	17.0067	42.3105	98.6087	64.2155	0.0381545	2.45011	65.6344	23.7451	33.2908	62.2968	123.208	0.048281	0.0889047	0.0281801	0.0387746	0.0511127	2.48137	0.608048	1.69395	2.41027	3.9578	119.405	0.243235	29.0433	124.461	28.5484	81.2102	120.803	186.785	0.243762	0.0238843	0.201922	0.242664	0.293124
AAACTTGCTAATAGTCGCAAG	58.3049	0.0482739	2.8146	134.539	240.063	13.2808	64.2206	774.275	0.0540446	0.0534327	0.020806	0.0477605	0.1046	4.63939	4.70972	1.32656	3.03374	17.6782	37.8723	0.048514	1.83733	48.5344	41.3069	13.9601	40.7809	180.9	0.0511608	0.0205752	0.0186185	0.0471119	0.107938	2.0101	0.618608	1.38427	1.87846	3.95965	281.21	0.0251419	7.07017	284.688	126.591	75.0266	278.714	575.803	0.026008	0.00381695	0.0184168	0.0261944	0.0336015
AAAGTTGCTAATAGTCGCAAG	60.7165	0.0796456	4.8358	104.248	99.492	16.1211	65.5909	383.754	0.0881218	0.0529336	0.0334364	0.0781094	0.224981	6.1713	2.90809	3.16206	5.16862	14.0313	77.7482	0.0355824	2.76646	93.4337	52.2182	26.227	80.6065	228.369	0.0379767	0.026193	0.0219029	0.0353183	0.0683062	3.03627	1.03239	1.74298	2.82678	5.52792	83.7142	0.0332863	2.78654	140.684	110.632	33.547	97.8341	422.116	0.033456	0.0115363	0.0180389	0.0319362	0.0616779
AAATATGCTAATAGTCGCAAG	29.7157	0.0993689	2.95281	60.3797	132.682	1.82187	34.0531	368.162	0.189608	0.260907	0.0267349	0.0956035	1	3.75517	2.64896	1.70006	3.10809	10.5685	49.1155	0.042395	2.08225	54.8349	27.452	13.2731	51.3253	113.984	0.0493543	0.0503931	0.0302352	0.041966	0.10762	2.16231	0.55262	1.24806	2.1066	3.34549	106.078	0.0318954	3.38339	127.166	54.1109	57.0995	111.443	265.783	0.0318135	0.00584102	0.0220584	0.0316973	0.0447222
AAATCTGCTAATAGTCGCAAG	63.8811	0.384309	24.5501	124.739	137.583	17.4343	70.3391	496.878	0.427118	0.228436	0.132524	0.376351	1	33.4665	18.7938	14.0351	26.4599	76.431	58.0361	0.0455427	2.64312	68.0761	35.3104	25.1951	59.0215	165.247	0.0491842	0.0414903	0.0252432	0.0453552	0.0843024	2.80497	0.585655	2.07141	2.66414	4.36908	138.7	0.101978	14.1444	148.618	46.6631	84.9628	140.74	261.41	0.102118	0.0102711	0.0837941	0.10226	0.118447
AAATGTGCTAATAGTCGCAAG	48.1345	0.0785025	3.77868	72.2478	84.5168	12.8211	49.2532	302.927	0.0872904	0.0520693	0.0352535	0.0777534	0.186398	4.55164	2.33956	2.28236	3.88479	10.202	39.8542	0.0553435	2.20567	46.3744	24.4874	12.8023	41.6149	104.38	0.0610047	0.0382199	0.0322923	0.0539098	0.139523	2.30939	0.415088	1.7751	2.22834	3.26677	63.7259	0.0339284	2.16212	96.1279	90.4486	24.0597	69.0164	382.112	0.0344338	0.00982347	0.0164736	0.0338983	0.0555916
AAATTAGCTAATAGTCGCAAG	33.3025	0.0841107	2.8011	74.2798	133.469	2.36421	38.7922	490.343	0.135791	0.198496	0.0236451	0.0792566	0.9999	3.8423	2.83511	2.07308	3.02228	11.868	54.0812	0.0516988	2.79593	58.8594	25.2913	22.2722	55.2432	119.884	0.0565815	0.049487	0.0381084	0.0511063	0.0882772	2.91459	0.731451	1.79745	2.79658	4.5674	152.669	0.0289361	4.41766	204.141	114.679	60.6107	174.667	479.491	0.0292835	0.00718914	0.0208039	0.027989	0.0465678
AAATTCGCTAATAGTCGCAAG	86.8805	0.0373269	3.24298	498.78	684.138	35.7412	99.4456	2546.58	0.0355638	0.0106349	0.0184196	0.0358182	0.0577081	12.6491	14.1403	1.93383	3.62511	50.0319	77.5565	0.0413147	3.20422	84.7541	38.9604	28.5444	78.0529	176.177	0.0463634	0.0544476	0.029748	0.0413674	0.0691895	3.37961	1.13302	1.80609	3.1972	6.06701	69.6748	0.0448767	3.12677	88.4059	56.2782	38.9098	74.5859	245.187	0.0444643	0.00872692	0.0253695	0.0442241	0.0629325
AAATTGGCTAATAGTCGCAAG	63.2215	0.0560951	3.54641	98.461	135.114	17.5718	67.9055	350.583	0.0610836	0.0407352	0.0277587	0.0552901	0.117489	4.48601	2.77093	1.81297	3.72056	10.0732	56.4639	0.0524408	2.96101	62.6624	27.2133	21.032	58.8128	123.958	0.0587284	0.0579299	0.0360643	0.051688	0.106384	3.07777	0.639041	2.14878	2.98834	4.63535	130.028	0.0340879	4.43237	173.031	91.5056	52.7728	146.342	356.823	0.034471	0.00932202	0.0235288	0.0334889	0.0572606
AAATTTACTAATAGTCGCAAG	51.0866	0.08011	4.09254	93.4344	164.521	3.6282	56.1976	380.144	0.112762	0.148118	0.0323648	0.078827	0.622259	5.34607	4.10926	2.22507	4.30022	13.1003	52.3348	0.0509962	2.66888	65.3195	42.3766	19.2364	56.7425	172.077	0.0534993	0.020372	0.0271104	0.0498103	0.107762	2.94925	0.922543	1.81218	2.75614	5.36158	100.183	0.0354037	3.54685	118.409	54.158	64.9334	103.271	276.128	0.0350211	0.00484786	0.0235495	0.0353861	0.0435085
AAATTTCCTAATAGTCGCAAG	54.7211	0.029095	1.59211	80.5448	131.337	5.05004	55.4415	260.677	0.0505782	0.120372	0.0136077	0.0290679	0.163227	1.89167	1.11989	0.707378	1.63938	4.22677	46.4042	0.0366429	1.70039	54.2689	33.2997	4.86455	48.9135	131.8	0.0581724	0.11551	0.0212612	0.0363713	0.229962	1.78839	0.538768	0.999761	1.71489	3.10299	97.0414	0.0149749	1.45319	120.972	73.5813	48.3562	102.293	307.578	0.0149293	0.00165462	0.010606	0.0150357	0.0174772
AAATTTGATAATAGTCGCAAG	45.838	0.0506426	2.32135	147.389	344.876	8.60304	52.2426	1097.04	0.0625559	0.0761997	0.0165464	0.049126	0.200905	4.06517	5.09985	1.54776	2.50187	22.6404	54.6165	0.0385985	2.10811	65.3175	37.0356	24.7221	54.5433	171.246	0.0399511	0.0116377	0.0207917	0.0388116	0.0651002	2.26957	0.587426	1.50879	2.15347	3.68438	76.2772	0.0266297	2.03124	138.557	150.031	25.8843	84.9733	576.645	0.0266099	0.00693113	0.0136967	0.0266091	0.0396921
AAATTTGCAAATAGTCGCAAG	55.3204	0.0521851	2.8869	125.983	196.718	9.41528	61.5899	701.222	0.0687031	0.10247	0.0196446	0.0512096	0.184178	4.41225	3.595	1.54694	3.10491	13.9114	61.2831	0.0432417	2.64999	66.5027	25.7344	34.2736	61.0576	133.682	0.0447753	0.0242019	0.0298096	0.0437966	0.0589357	2.75512	0.605406	1.93186	2.65737	4.16208	95.8984	0.0272657	2.61474	183.805	170.629	42.2575	104.897	664.7	0.0264829	0.00470586	0.0152683	0.0273507	0.0335525
AAATTTGCCAATAGTCGCAAG	51.9164	0.0517172	2.68497	208.52	319.46	8.39138	61.9041	1161.21	0.0649819	0.0801648	0.017925	0.0503215	0.230812	5.79772	5.76107	1.86956	2.97283	21.3985	62.4656	0.0412453	2.57641	66.4347	24.1536	31.3543	61.8903	124.829	0.0478033	0.0673869	0.0278928	0.0412977	0.0632019	2.64364	0.498536	1.89366	2.56647	3.853	124.275	0.0268488	3.33664	132.895	40.4224	78.5149	123.48	227.886	0.0268184	0.00267531	0.0211898	0.0270126	0.030587
AAATTTGCGAATAGTCGCAAG	66.2634	0.0336254	2.22813	210.534	294.073	0.808231	81.4514	1089.91	0.0755815	0.18594	0.0136483	0.0334709	0.996548	4.67772	4.27277	0.708794	2.71977	15.915	63.3856	0.0297246	1.88411	67.6336	21.0848	39.9354	65.6412	115.272	0.0309239	0.0285535	0.0236277	0.0295817	0.0341989	1.96136	0.367875	1.35494	1.946	2.66842	77.4842	0.0294586	2.28257	110.962	83.2789	38.2775	82.7135	376.013	0.0292835	0.00642945	0.0153973	0.0298518	0.0396226
AAATTTGCTAAAAGTCGCAAG	39.8206	0.0791099	3.1502	151.335	381.35	4.98962	46.9071	1602.79	0.105208	0.134623	0.0236471	0.0761414	0.457934	6.14747	8.52245	1.97171	3.41796	36.6438	73.8455	0.0443789	3.27718	80.7511	29.65	41.9632	75.4454	155.898	0.0446746	0.00777349	0.0328334	0.044125	0.0607126	3.43914	0.780402	2.39343	3.29775	5.35588	105.293	0.0383761	4.04072	133.733	63.6281	53.9886	113.927	287.438	0.0380598	0.00828026	0.0262052	0.0378726	0.0573133
AAATTTGCTAACAGTCGCAAG	26.521	0.107489	2.85072	59.7912	108.556	2.02438	29.9414	382.923	0.21877	0.290382	0.0258081	0.102067	1	3.71972	2.35986	1.82588	3.00906	10.6606	49.7658	0.0453968	2.25921	60.8486	42.4225	3.67175	52.0458	168.201	0.07222	0.130596	0.0236438	0.0455497	0.371504	2.43546	0.903206	1.18545	2.29788	4.58737	65.8658	0.0326664	2.1516	81.3656	46.4015	36.2328	68.2577	225.456	0.0325723	0.00612898	0.0183483	0.0329384	0.0424826
AAATTTGCTAAGAGTCGCAAG	64.1488	0.0521424	3.34487	124.773	160.099	23.0183	69.9211	587.972	0.0534151	0.0197746	0.0227279	0.0513964	0.0964035	4.90214	3.64189	1.99113	3.57855	15.6618	77.349	0.0356202	2.75519	81.7672	24.2888	43.4788	79.3989	133.192	0.0381662	0.0370137	0.0284161	0.0353917	0.0505897	2.82921	0.465996	2.15397	2.76748	3.88669	130.789	0.028302	3.70158	171.419	93.3166	75.5413	139.501	423.8	0.0278155	0.00328282	0.0201226	0.0281892	0.0336918
AAATTTGCTAATAATCGCAAG	30.062	0.0706804	2.1248	75.7065	167.285	1.82003	35.3049	479.809	0.148598	0.240354	0.0186695	0.0660353	1	2.9932	2.47099	1.39799	2.25805	9.57281	35.9832	0.0435085	1.56557	46.0071	36.5611	4.53868	37.4038	134.057	0.0700105	0.129822	0.0216834	0.0425796	0.239509	1.70367	0.556771	0.971777	1.58639	3.00195	67.1539	0.0323499	2.17242	81.5186	51.6748	45.5107	69.4539	240.089	0.0318355	0.00367708	0.0173503	0.0322019	0.0369575
AAATTTGCTAATACTCGCAAG	62.8937	0.0340514	2.14162	122.893	190.171	17.3029	64.4776	635.506	0.0358691	0.0131599	0.0138291	0.0346898	0.0660003	3.0664	2.44126	1.13065	2.23794	9.91282	47.9125	0.037557	1.79945	58.1914	38.614	13.253	48.1289	162.229	0.0430481	0.0414451	0.0206522	0.0377788	0.0865854	1.95465	0.629891	1.06015	1.8299	3.49163	104.919	0.0208344	2.18593	127.559	58.6412	55.1328	113.745	274.837	0.0206687	0.0033196	0.0141238	0.0207346	0.027153
AAATTTGCTAATAGACGCAAG	41.7324	0.0412716	1.72236	61.8206	69.5438	4.21314	45.791	224.578	0.0670786	0.131203	0.0173289	0.0402964	0.260716	1.99146	0.932978	1.03009	1.81923	3.62462	45.3951	0.0265508	1.20528	52.9044	29.9007	10.0036	48.3981	121.37	0.0352761	0.0634035	0.0169633	0.0259944	0.0873346	1.27625	0.35686	0.741205	1.22341	2.09639	46.4455	0.0261287	1.21356	68.4074	65.7481	22.7134	49.0038	320.408	0.0263674	0.00812101	0.0101302	0.0262359	0.0440817
AAATTTGCTAATAGCCGCAAG	23.3272	0.0848285	1.97881	50.7584	126.913	1.33475	28.0269	341.602	0.200643	0.295827	0.0198783	0.0764612	1	2.51301	1.70139	1.24534	2.06796	6.54847	44.0832	0.0376112	1.65802	53.0306	34.0223	19.1997	47.0138	134.632	0.0388668	0.0125888	0.0215114	0.0365495	0.0726737	1.78331	0.449253	1.30156	1.69267	3.05135	71.0991	0.026255	1.86671	85.4388	48.7024	25.7037	76.2111	202.138	0.0266816	0.00517192	0.0163232	0.0266149	0.0364361
AAATTTGCTAATAGGCGCAAG	37.6133	0.0420893	1.58312	136.932	258.792	1.11856	43.7551	1001.02	0.0916307	0.195484	0.0119117	0.0402978	0.99595	2.99285	3.08159	0.87191	1.76299	12.2099	58.5905	0.0367074	2.15071	70.5784	38.7091	14.8684	61.5324	156.303	0.0426146	0.0445962	0.0236984	0.0362063	0.100772	2.30451	0.619101	1.37921	2.20585	3.75304	66.1528	0.0283538	1.87569	97.7257	80.7924	34.9685	73.9032	380.486	0.0280108	0.00711855	0.0138712	0.0276356	0.0444373
AAATTTGCTAATAGTAGCAAG	93.6878	0.0327138	3.06488	172.188	145.281	25.526	108.438	495.314	0.034582	0.0163252	0.0159535	0.0321455	0.0763116	4.31437	2.23407	1.6542	3.60106	9.34513	44.1613	0.0400694	1.76952	59.0842	39.2055	4.01065	47.9958	142.379	0.0652247	0.121047	0.0200837	0.038822	0.319681	1.93245	0.478757	1.25757	1.84652	3.04583	118.092	0.0209594	2.47514	174.463	127.365	24.3897	141.982	496.531	0.0225625	0.0314839	0.0127486	0.021145	0.0326147
AAATTTGCTAATAGTCACAAG	29.245	0.128789	3.76644	54.7141	106.717	3.14823	32.0204	282.28	0.19642	0.218433	0.0364552	0.123771	0.999996	4.62225	2.87388	2.58965	3.85711	10.8278	35.9017	0.0495945	1.78053	47.6936	39.8714	5.67365	40.0025	158.898	0.0688968	0.105198	0.0202484	0.0478541	0.225717	1.96955	0.619471	1.17065	1.84379	3.5989	63.8559	0.0396636	2.53276	86.384	61.4529	30.7882	68.1056	290.3	0.0397686	0.0097639	0.0205093	0.0395229	0.0603851
AAATTTGCTAATAGTCCCAAG	32.15	0.067577	2.1726	53.1376	71.2111	1.51057	34.4535	215.793	0.147403	0.242821	0.0219748	0.0654781	0.999996	2.51233	1.13578	1.2278	2.29728	4.85777	43.8766	0.0300679	1.31928	55.8972	38.244	10.3896	46.757	155.916	0.0363668	0.0443822	0.0150328	0.0292363	0.0959366	1.43723	0.398055	0.894664	1.34822	2.46437	71.844	0.0198411	1.42546	85.2285	46.2559	25.0289	79.7191	205.483	0.0202329	0.00405682	0.0136225	0.0197359	0.0293755
AAATTTGCTAATAGTCGAAAG	46.4518	0.138869	6.45071	65.4355	60.4971	5.04905	49.398	207.898	0.174193	0.152034	0.0616944	0.137481	0.790814	7.38716	3.00424	3.50287	6.77012	14.3903	43.0198	0.042989	1.84938	50.4886	33.5833	4.10115	43.3437	135.856	0.0681851	0.123751	0.023525	0.0428101	0.290378	1.96699	0.650635	1.04697	1.84995	3.57085	58.6431	0.0374641	2.19701	82.2676	73.8778	37.8934	60.5391	353.068	0.0368951	0.00745621	0.0164871	0.0373876	0.0504267
AAATTTGCTAATAGTCGCAAA	70.942	0.0463137	3.28559	381.343	527.136	12.1219	85.6422	1858.99	0.0568956	0.0850644	0.0188727	0.0460311	0.126909	10.6316	10.7168	1.40422	4.04639	35.4916	101.728	0.0463202	4.71206	103.361	37.3461	49.5373	99.6944	184.811	0.0521039	0.0654929	0.0410545	0.0469638	0.0522606	4.83601	1.63327	2.57983	4.62564	8.67981	136.418	0.034145	4.658	231.435	181.882	40.1936	164.56	679.291	0.0351718	0.0114911	0.017675	0.034121	0.0598831
AAATTTGCTAATAGTCGCAAC	49.8683	0.0410465	2.04692	228.986	446.651	9.60688	58.394	1686.31	0.050121	0.0618144	0.0140302	0.0397861	0.15236	4.93062	6.21763	1.29719	2.24609	22.8173	80.9324	0.0338491	2.73949	93.1763	48.6518	33.7884	80.3488	222.41	0.0353047	0.0237407	0.0212124	0.0342131	0.0498924	2.95982	1.00731	1.55941	2.78868	5.36647	68.2474	0.0339511	2.31708	94.8799	78.9425	40.6314	73.2862	395.344	0.0333584	0.00641899	0.016471	0.0335254	0.0468911
AAATTTGCTAATAGTCGCAAG	33.1277	0.16015	5.30539	52.7638	66.6415	3.29596	35.517	198.137	0.267659	0.275348	0.0569829	0.158401	1	6.24664	3.03383	2.84319	5.48181	13.2919	52.6739	0.0424411	2.23554	60.3963	32.7638	14.8248	53.9982	142.632	0.0489689	0.0505763	0.0262136	0.0419459	0.101078	2.36539	0.685544	1.45247	2.23724	4.08163	85.2327	0.038246	3.25981	103.129	49.8515	57.0972	87.2121	249.509	0.0378601	0.00636724	0.023905	0.0382912	0.048732
AAATTTGCTAATAGTCGCAAT	58.1596	0.0544702	3.16797	185.54	275.909	19.3884	64.6414	1015.84	0.0564769	0.0261602	0.0208664	0.0534474	0.118072	6.18072	5.67573	2.14985	3.4456	21.5791	70.6101	0.0476797	3.36666	76.7607	26.1372	37.6152	71.7567	136.582	0.0484723	0.0111613	0.0337217	0.04734	0.0713383	3.49218	0.605316	2.61659	3.40155	4.91346	126.401	0.0340087	4.29872	223.836	192.929	44.2486	138.646	750.044	0.034385	0.00916647	0.0184229	0.0345267	0.0512371
AAATTTGCTAATAGTCGCACG	57.0471	0.0320978	1.83109	244.312	513.104	17.7218	65.2373	1943.05	0.0333719	0.0174015	0.0117412	0.031189	0.0797641	4.31319	6.06408	1.28917	2.01052	24.3058	70.3394	0.0298166	2.09728	74.1566	29.9611	41.8919	69.8334	144.166	0.033025	0.045719	0.0270167	0.0301072	0.0336187	2.18	0.653308	1.39049	2.07461	3.72795	110.422	0.024293	2.68248	129.452	48.9983	57.8967	120.987	238.516	0.0242215	0.00435697	0.0179489	0.0241209	0.0341217
AAATTTGCTAATAGTCGCAGG	79.5824	0.0322667	2.56787	423.791	603.605	18.5137	99.8008	2229.86	0.034241	0.0225535	0.0133915	0.0313221	0.0787315	8.04436	8.56701	1.34106	3.15017	31.6596	82.4225	0.0441678	3.64042	82.6438	19.4535	53.7654	81.5756	116.746	0.0536226	0.0904729	0.0386549	0.0443302	0.0504404	3.65035	0.553684	2.66482	3.61242	4.74307	130.824	0.0365337	4.77949	157.584	69.3676	64.5719	139.764	320.506	0.0367024	0.00782995	0.0274431	0.0359363	0.0536281
AAATTTGCTAATAGTCGCATG	48.7252	0.0533219	2.59812	129.546	314.475	6.6555	55.473	888.945	0.0737212	0.118795	0.020284	0.0521968	0.211324	4.28197	5.14553	1.31763	2.79951	17.2329	98.2556	0.0435342	4.27748	98.2093	43.0593	34.8588	91.6832	194.22	0.0555086	0.0943837	0.0343664	0.0441285	0.0674992	4.32515	1.66342	2.32368	4.11017	8.28594	208.022	0.026689	5.55188	231.244	108.597	68.7094	223.431	447.797	0.0279043	0.00767373	0.0176303	0.0262985	0.0467888
AAATTTGCTAATAGTCGCCAG	170.911	0.0227913	3.89529	504.604	573.344	24.4406	239.783	2057.77	0.0262172	0.0161136	0.0112889	0.0225618	0.0663522	7.89385	6.65466	1.42944	6.32304	25.4525	70.4499	0.0341375	2.40499	74.6711	20.1893	52.0151	72.0677	122.659	0.0340448	0.00364585	0.0257258	0.0339769	0.0392563	2.49038	0.407361	1.9184	2.43255	3.40104	178.257	0.0241722	4.30886	197.611	79.7765	76.6714	191.867	358.794	0.0246232	0.00438244	0.0179368	0.0242041	0.0346927
AAATTTGCTAATAGTCGCGAG	43.3199	0.0381034	1.65063	304.75	781.246	0.762065	54.1945	3162.81	0.0896598	0.206446	0.0128433	0.0370252	0.99826	5.72013	10.3785	0.720143	1.84007	40.1288	140.842	0.0265879	3.74471	143.556	53.1186	63.4657	137.123	270.963	0.034468	0.079519	0.0193634	0.0269279	0.0351077	3.79898	1.11013	2.08087	3.6897	6.39874	143.929	0.0253639	3.65059	178.902	90.1802	51.6675	155.574	347.774	0.0260837	0.00784513	0.0168251	0.0246678	0.0456023
AAATTTGCTAATAGTCGCTAG	68.619	0.0511058	3.50683	146.615	160.617	22.6007	77.0668	615.51	0.0529248	0.0242428	0.0236219	0.0499197	0.116633	5.41591	3.71343	2.30291	3.85638	16.2051	41.2927	0.047348	1.95513	55.8972	45.5877	3.28172	46.0727	164.345	0.0755001	0.134408	0.0233412	0.0456338	0.362883	2.18805	0.775487	1.21578	2.00772	4.17607	229.552	0.0188974	4.33795	264.406	134.944	93.3781	238.409	563.522	0.0192234	0.00251995	0.0150606	0.0191372	0.0248354
AAATTTGCTAATAGTCGGAAG	32.7941	0.105991	3.47589	46.3391	46.907	2.04114	37.1539	144.869	0.223641	0.285045	0.0542257	0.103845	1	3.90037	1.65484	1.94549	3.52546	7.63312	53.3978	0.0307948	1.64437	62.2545	35.3995	11.6651	55.1393	150.648	0.0421057	0.0802116	0.016604	0.0304126	0.0989159	1.72766	0.441926	1.10433	1.65603	2.78829	139.986	0.0192059	2.68855	157.035	63.3633	61.6512	150.653	294.981	0.019526	0.00388647	0.0133929	0.0192044	0.0281407
AAATTTGCTAATAGTCGTAAG	47.0804	0.288868	13.6	71.3365	75.2836	5.97886	48.8189	271.155	0.395121	0.273478	0.0985358	0.295211	1	15.9491	7.9838	5.58078	14.1634	34.3532	55.1433	0.0333374	1.83834	67.231	41.337	6.65323	59.814	164.361	0.0439645	0.0616662	0.018724	0.0327893	0.16897	1.97225	0.634471	1.1316	1.86058	3.5178	101.839	0.0579968	5.90631	125.05	63.1215	36.0043	110.094	247.457	0.0599061	0.0191438	0.0376902	0.0579054	0.108841
AAATTTGCTAATAGTCTCAAG	25.7571	0.106266	2.73711	48.7989	114.473	1.83271	26.8132	308.9	0.201854	0.257135	0.0275045	0.103666	1	3.33675	2.17083	1.6515	2.78134	8.09432	41.4861	0.0488147	2.02513	48.5796	35.7675	1.28422	41.3203	131.304	0.0918232	0.169377	0.0280976	0.048987	0.9949	2.15802	0.871507	1.12811	2.03579	4.2539	83.449	0.0328663	2.74266	99.8976	47.5777	58.4884	85.4744	249.236	0.0326214	0.00568523	0.0203709	0.0329578	0.0397513
AAATTTGCTAATAGTGGCAAG	22.2604	0.0350698	0.780668	156.316	438.56	0.622975	25.7096	1745.89	0.151444	0.30111	0.00592302	0.0333066	0.999659	1.62644	2.4284	0.5612	0.833255	10.4386	43.3005	0.023611	1.02237	52.1963	37.3764	0.718377	45.1547	146.03	0.0617108	0.168683	0.0118105	0.0235639	0.945843	1.08287	0.371808	0.630407	1.02203	1.98393	59.0911	0.0131946	0.779682	97.1982	110.189	21.4306	62.4603	442.151	0.0135368	0.00453165	0.00589745	0.0133584	0.022032
AAATTTGCTAATAGTTGCAAG	42.3025	0.0443107	1.87445	97.098	217.007	11.3843	47.8894	632.16	0.0499795	0.0433919	0.01462	0.0429358	0.12564	2.77217	2.82082	1.23778	1.97024	11.4905	46.2199	0.033636	1.55465	56.1164	34.411	12.0433	49.0755	137.283	0.0385691	0.0377374	0.019277	0.0329371	0.0969845	1.67046	0.453824	1.09517	1.57909	2.7932	122.526	0.0207337	2.54043	149.291	74.4394	63.6288	127.379	338.855	0.0208439	0.00404387	0.0130728	0.0209654	0.027251
AAATTTGCTAATATTCGCAAG	33.827	0.0498343	1.68574	129.779	282.846	1.72366	40.5143	1129.19	0.085721	0.160172	0.0130847	0.0471193	0.71695	3.12699	3.56164	1.19264	1.83088	15.3577	44.8093	0.0453123	2.03041	52.2622	32.4993	17.9443	45.7831	127.385	0.0473148	0.0138245	0.0230111	0.0448994	0.0817876	2.1667	0.632028	1.40027	2.0447	3.6693	111.026	0.0264522	2.93688	166.179	111.748	50.4833	120.598	454.201	0.0263548	0.00667198	0.0158967	0.0262496	0.0411975
AAATTTGCTAATCGTCGCAAG	42.8756	0.0455385	1.95249	154.8	424.112	13.5057	50.5306	1382.24	0.0479456	0.0249324	0.0140988	0.0440744	0.116803	3.79372	5.86483	1.45652	2.0682	19.9704	65.6559	0.039822	2.61455	67.9666	21.4438	37.0929	65.6713	115.054	0.0440661	0.0545624	0.0340479	0.0397944	0.0519994	2.66606	0.56709	1.82909	2.60708	3.95429	70.2727	0.0315139	2.21456	99.7628	86.5509	17.732	80.2102	314.773	0.0348191	0.0386053	0.017126	0.0313909	0.0608541
AAATTTGCTAATGGTCGCAAG	65.5001	0.0313731	2.05494	123.665	130.933	28.028	74.6823	513.812	0.0313268	0.0105199	0.0144839	0.0307914	0.0568779	2.94811	1.75043	1.47847	2.23862	7.5715	85.9291	0.027585	2.37035	87.9296	35.3734	31.2646	84.2008	165.721	0.037238	0.0848554	0.0208153	0.0282199	0.0380588	2.42974	0.78555	1.15884	2.32429	4.18737	53.9615	0.0291169	1.57119	72.7582	77.008	17.552	57.2675	285.842	0.0297901	0.006377	0.0128799	0.0289806	0.0442038
AAATTTGCTAATTGTCGCAAG	38.0713	0.0481933	1.83478	378.502	1496.8	1.11907	48.8914	3136.84	0.128031	0.253727	0.0124919	0.0462688	1	6.70483	18.0465	0.960903	2.17599	41.003	54.1037	0.0384742	2.0816	60.5079	30.4165	28.6857	54.4008	131.719	0.0396435	0.0226405	0.0257796	0.0388739	0.0507066	2.20465	0.581307	1.40374	2.10064	3.59411	112.52	0.0259807	2.92334	164.554	115.03	68.4709	118.901	505.14	0.0253275	0.00369703	0.01668	0.0257492	0.0316337
AAATTTGCTACTAGTCGCAAG	40.3744	0.0592903	2.39381	88.9912	164.54	10.8844	44.7649	629.966	0.0674009	0.0599584	0.0192039	0.057459	0.158405	3.43494	2.84933	1.57452	2.54657	12.7112	51.8071	0.0437475	2.26643	62.8052	38.6078	19.0186	55.2856	155.745	0.0465393	0.0271431	0.0274944	0.0428716	0.089563	2.46639	0.712434	1.5732	2.31527	4.33929	179.478	0.0219468	3.93896	210.98	98.3954	95.0847	184.29	466.157	0.0220862	0.00322247	0.0162367	0.0219463	0.0278421
AAATTTGCTAGTAGTCGCAAG	38.9515	0.0508105	1.97914	88.0687	217.817	13.0879	43.5044	720.818	0.0537639	0.0250098	0.0150066	0.0492052	0.118265	2.79793	2.88069	1.43831	2.05571	10.7295	51.1554	0.0417083	2.1336	58.1563	31.0992	24.92	49.9998	141.69	0.0449038	0.0377532	0.0253787	0.0424364	0.062594	2.25456	0.595614	1.50141	2.13282	3.68214	72.7563	0.0329268	2.39563	97.613	70.6014	37.2563	77.5306	307.412	0.0327622	0.007103	0.0181762	0.0326202	0.0476469
AAATTTGCTATTAGTCGCAAG	39.659	0.0511265	2.02763	137.626	279.737	5.41366	44.8937	1037.38	0.070424	0.105403	0.01477	0.0492008	0.248689	3.63891	3.92811	1.35939	2.15696	16.6446	77.8856	0.0321429	2.50347	81.7237	20.2149	56.1119	78.8404	127.749	0.0321264	0.0031733	0.0280287	0.0319847	0.0375786	2.57859	0.414279	1.99353	2.51613	3.53446	91.0978	0.0275261	2.50757	120.366	69.0737	50.5254	97.8413	316.167	0.0271034	0.00525963	0.0167776	0.0272189	0.0384314
AAATTTGCTCATAGTCGCAAG	43.0286	0.0630415	2.71258	96.5032	169.611	4.90515	48.9068	543.372	0.0909851	0.1386	0.0214474	0.0609001	0.405447	3.89798	3.13781	1.76054	2.91985	11.8	51.9902	0.0434965	2.26139	58.6318	30.2033	15.8834	52.8116	135.739	0.0500949	0.0531816	0.0276723	0.0429276	0.100486	2.37758	0.648228	1.48241	2.25927	4.00374	75.435	0.0304208	2.29479	99.7261	65.7496	33.5116	82.8202	289.189	0.0303619	0.00644405	0.0175276	0.0301107	0.0450133
AAATTTGCTGATAGTCGCAAG	61.5721	0.0442942	2.72728	129.869	228.958	26.5921	69.3842	624.526	0.0442823	0.0148577	0.0187128	0.0433051	0.0813715	4.09621	3.85524	1.98509	2.92684	12.0866	68.3246	0.0400064	2.73342	74.0577	35.0292	23.4396	66.9075	158.424	0.0478389	0.071912	0.0255817	0.040146	0.0736506	2.83835	0.864495	1.73002	2.7211	4.93244	98.4816	0.0331055	3.26028	123.593	67.334	43.3021	106.502	296.853	0.0336461	0.00846948	0.0187842	0.0332184	0.0512197
AAATTTGCTTATAGTCGCAAG	71.9172	0.0419458	3.01663	156.174	313.057	35.0521	77.5117	681.239	0.0414925	0.00991499	0.0191567	0.0419255	0.0595096	4.70917	5.2652	1.9457	3.23975	19.9573	64.4012	0.0438601	2.82464	69.7958	29.4404	28.172	63.5212	142.268	0.0494866	0.05878	0.0300056	0.0437271	0.0709741	2.93639	0.741398	1.90968	2.81139	4.7554	89.9754	0.0360962	3.24777	107.933	49.6256	47.9938	96.0357	240.769	0.0358899	0.00681228	0.0235856	0.0354483	0.0513306
AAATTTGGTAATAGTCGCAAG	61.9205	0.0432518	2.67818	205.012	351.674	21.4994	70.2172	1253.73	0.0440775	0.0188995	0.0169098	0.0425434	0.0949894	5.38776	5.83176	1.88312	2.9075	23.6976	66.9809	0.0402086	2.69321	73.6294	33.6302	30.6397	67.885	147.803	0.0416345	0.0231533	0.0316435	0.0401547	0.055718	2.85972	0.874229	1.56305	2.71061	4.85526	138.861	0.0249522	3.46488	150.611	40.9881	93.1408	143.067	252.832	0.0248602	0.00261174	0.0196599	0.0249362	0.0295902
AAATTTGTTAATAGTCGCAAG	70.9213	0.0493176	3.49767	205.772	402.746	35.2801	74.6102	1541.05	0.0484493	0.0129431	0.0205727	0.0493828	0.0709825	6.59688	7.96376	2.3507	3.69265	34.0052	65.689	0.0438769	2.88223	74.9948	37.685	23.3378	68.128	163.289	0.048456	0.0437553	0.0300777	0.043439	0.0847808	3.0819	0.948708	1.71486	2.91105	5.38903	72.8697	0.0358082	2.60933	99.4529	87.1636	31.7537	77.7436	363.629	0.0355621	0.00480984	0.0188073	0.0358908	0.0437027
AAATTTTCTAATAGTCGCAAG	50.531	0.0617485	3.12021	127.981	282.757	17.9205	56.9276	958.084	0.063564	0.0258408	0.0218431	0.0606109	0.131341	4.98521	5.54769	2.13602	3.30804	23.1163	81.0136	0.044196	3.58048	86.8535	30.4309	41.6186	82.5537	157.963	0.0483169	0.0520094	0.0325779	0.0439496	0.064833	3.71055	0.807293	2.565	3.59024	5.59629	58.3058	0.0462028	2.69389	84.7044	94.007	17.6839	63.5553	355.423	0.0477477	0.0148221	0.0220882	0.045914	0.0732403
AACACCCTGGTCATCGAGTGA	78.9146	0.112735	8.89645	376.97	722.497	12.7621	93.4057	2804.93	0.134162	0.121385	0.0410881	0.110167	0.389433	23.3004	31.7871	4.29951	10.39	128.319	89.7194	0.110917	9.95143	104.835	58.6414	24.9745	89.9053	236.418	0.128634	0.102738	0.0634033	0.110988	0.258285	10.471	3.01634	6.27909	9.91687	17.6659	283.105	0.046596	13.1916	287.728	82.2521	151.552	280.444	466.612	0.0496678	0.0430257	0.0358096	0.046011	0.0700816
AACATTGCTAATAGTCGCAAG	79.3322	0.0475648	3.77342	148.325	155.869	41.8282	86.9929	599.967	0.0467156	0.0122718	0.0238752	0.0472343	0.0723348	5.54654	3.58195	2.79221	3.97985	15.277	60.7406	0.045005	2.73363	64.8681	26.207	28.4617	60.6489	123.826	0.0461574	0.00923329	0.0357416	0.0453934	0.060339	2.84674	0.79195	1.67471	2.72746	4.66174	128.317	0.0288397	3.70064	171.841	104.549	45.4604	142.503	429.344	0.0291282	0.00607259	0.0179112	0.0290297	0.0417758
AACCACCTAGGTCATCGGGTG	1500.64	0.0308265	46.2597	1632.28	1357.64	45.8118	1318.9	5032.09	0.0343211	0.0135827	0.0203463	0.0320204	0.0576058	47.3993	34.2158	2.02916	39.4593	122.029	96.9005	0.0699684	6.77997	107.698	51.4493	33.151	97.9782	224.983	0.0789047	0.0760954	0.0450947	0.0699841	0.124002	7.15697	2.36604	3.88571	6.74644	12.553	296.008	0.0358324	10.6067	301.082	97.0713	136.205	299.795	490.205	0.0398412	0.0441497	0.0211153	0.0360859	0.0575221
AACCTTGCTAATAGTCGCAAG	55.0188	0.0350425	1.928	176.14	439.034	23.0552	59.6138	1699.96	0.0358204	0.0124019	0.0130181	0.0352326	0.061499	3.58105	5.12536	1.33635	2.06906	21.7552	72.555	0.0309381	2.24471	78.082	27.179	42.929	73.2292	141.667	0.0368405	0.0660545	0.0214387	0.0308934	0.0440466	2.32079	0.367605	1.83417	2.25707	3.13932	108.697	0.0271305	2.94901	114.684	26.886	74.1134	111.338	169.512	0.0271158	0.00232333	0.0235216	0.0271933	0.0294567
AACGTTGCTAATAGTCGCAAG	59.9947	0.0514866	3.08892	84.5351	71.6811	14.0889	61.3602	275.642	0.0596734	0.0402592	0.0195128	0.0514838	0.147936	3.50039	1.33902	1.85367	3.15241	7.00563	65.7179	0.0361565	2.37613	67.5928	29.2786	18.7439	66.1592	121.893	0.0431034	0.0694541	0.0287483	0.0368299	0.0600665	2.41072	0.710238	1.06924	2.42327	3.71925	101.41	0.027808	2.82002	165.908	129.441	40.5442	111.719	513.824	0.0278344	0.00845426	0.0163234	0.0271311	0.0482413
AACTATGCTAATAGTCGCAAG	41.626	0.0776842	3.23368	72.7038	116.928	15.5891	46.5663	453.804	0.0806738	0.032802	0.0253156	0.0755868	0.173236	4.13475	2.71662	2.49371	3.35982	12.5988	79.0556	0.040418	3.19527	85.3916	38.7817	30.4239	77.3725	180.791	0.0502568	0.0873877	0.0271166	0.0404817	0.0674386	3.32564	1.01619	1.98878	3.15836	5.71512	69.0433	0.0445766	3.07772	76.4438	25.8752	50.4451	70.5206	152.858	0.0441905	0.00539613	0.0293748	0.0448339	0.0519606
AACTCTGCTAATAGTCGCAAG	81.9062	0.246476	20.1879	143.877	152.237	9.86142	88.9334	576.498	0.285635	0.174277	0.10124	0.246445	0.999975	27.0203	16.1181	7.94536	22.4393	65.6197	41.9812	0.0525898	2.20778	47.0648	27.101	12.2801	40.1662	119.546	0.0638916	0.075632	0.0266619	0.0543083	0.125679	2.27115	0.491	1.43803	2.23437	3.37862	97.2111	0.0889327	8.64525	114.308	51.7874	71.8513	99.2686	272.64	0.0880637	0.0127194	0.0615362	0.0891607	0.101814
AACTGTGCTAATAGTCGCAAG	46.5331	0.067873	3.15834	85.7637	141.014	13.1656	48.8863	474.442	0.0739999	0.0410925	0.0252704	0.0674261	0.153308	4.20957	3.12889	1.95347	3.29948	12.445	88.0436	0.0393725	3.4665	95.9884	39.8703	49.7047	86.4196	197.668	0.0478475	0.0820295	0.0255811	0.0394818	0.0560539	3.5926	0.696424	2.69306	3.43104	5.32438	102.222	0.0333806	3.41221	113.334	40.6641	50.0436	108.361	213.011	0.0334688	0.00477439	0.0243579	0.0335343	0.0424233
AACTTAGCTAATAGTCGCAAG	53.6228	0.0637886	3.42052	199.976	387.372	12.7372	62.354	1438.9	0.0709614	0.0555766	0.0220657	0.062035	0.198231	7.17372	8.55031	2.17304	3.76554	34.5765	100.496	0.0481751	4.8414	102.816	37.0522	45.4316	99.3282	183.237	0.0581387	0.091915	0.0396171	0.0483525	0.0659203	4.92354	1.44317	2.74673	4.76686	8.28672	62.4351	0.0404701	2.52676	94.7862	93.9549	37.0158	64.9923	453.374	0.0399019	0.00849703	0.0185308	0.0403206	0.0561026
AACTTCGCTAATAGTCGCAAG	434.09	0.0473736	20.5644	505.144	469.311	50.5804	409.525	1881.48	0.0520209	0.0153416	0.0303205	0.0491258	0.0892755	21.6623	15.0416	3.71534	19.8411	65.5043	97.4421	0.0545134	5.3119	96.7737	41.9138	32.6192	91.4675	186.932	0.0724402	0.119995	0.0432877	0.0551642	0.0927956	5.35279	1.98945	2.57744	5.02148	10.1057	59.7345	0.0755216	4.51125	84.1533	64.3756	23.7037	67.3131	303.054	0.0766227	0.0254506	0.0374931	0.0736461	0.142571
AACTTGGCTAATAGTCGCAAG	70.8999	0.049155	3.48509	174.276	208.228	20.7059	81.3453	772.893	0.0514237	0.0275193	0.0216317	0.048478	0.103921	6.02765	4.60539	1.88799	3.94012	17.5419	83.2087	0.0461023	3.83611	85.9754	24.7788	48.901	82.5088	143.181	0.0538209	0.0804145	0.0363726	0.0460535	0.0594391	3.90529	0.711289	2.86837	3.83222	5.53326	90.6496	0.0367589	3.33218	137.24	91.7964	37.6786	99.8515	380.799	0.0368009	0.0117127	0.0221349	0.0360399	0.0661414
AACTTTACTAATAGTCGCAAG	128.996	0.056834	7.33135	266.718	233.14	42.3483	158.458	872.551	0.0578029	0.0195444	0.0312828	0.056433	0.103805	11.9324	7.34425	3.89608	9.25841	29.1463	57.3055	0.0573856	3.28851	64.7542	33.4155	14.9136	59.5119	141.025	0.065083	0.0545753	0.0357382	0.0567132	0.14865	3.45128	1.00217	2.16373	3.29994	5.86532	103.98	0.0427882	4.44911	133.986	73.1281	67.1315	109.033	363.455	0.0420595	0.00628264	0.0281084	0.0426589	0.0535282
AACTTTCCTAATAGTCGCAAG	102.117	0.0273815	2.79613	202.328	354.213	30.472	110.179	753.718	0.0280682	0.00986365	0.0141866	0.0272284	0.0506167	4.21716	4.63552	1.3702	3.13274	12.6429	60.5546	0.037186	2.25179	71.5347	38.7669	17.4826	63.3213	165.291	0.0476666	0.0832178	0.0221691	0.0366566	0.0909276	2.40175	0.615124	1.4869	2.30492	3.93885	153.559	0.0161367	2.47794	224.861	183.82	40.3325	160.846	699.097	0.0174961	0.0141801	0.0077393	0.0164057	0.0301349
AACTTTGATAATAGTCGCAAG	53.5754	0.0620918	3.32659	113.588	151.391	14.709	61.0817	591.653	0.0671581	0.0396005	0.0240758	0.0604841	0.166192	4.89793	3.54694	2.21782	3.57112	15.5619	72.4413	0.0385369	2.79166	80.2736	36.2455	24.2682	74.4695	157.252	0.0487751	0.0857542	0.026884	0.0383897	0.0813506	2.89592	0.675476	1.92817	2.78417	4.46134	57.5082	0.0409808	2.35673	76.9305	65.4441	34.659	60.6504	299.307	0.0403763	0.00725053	0.0186515	0.040493	0.0548703
AACTTTGCAAATAGTCGCAAG	103.861	0.0544428	5.65448	187.169	167.186	39.2668	116.766	641.845	0.0548068	0.0173846	0.0303025	0.0534163	0.0965226	8.256	5.08433	3.24812	6.38687	22.0128	92.2474	0.0453118	4.1799	98.349	50.192	33.86	87.4778	219.124	0.0557678	0.0878103	0.0266039	0.0466402	0.0658692	4.34101	1.66745	2.22918	4.08607	8.19482	68.2996	0.042395	2.89556	95.346	80.6933	25.1636	76.6135	330.447	0.0427714	0.0105649	0.0220214	0.0420313	0.0662572
AACTTTGCCAATAGTCGCAAG	584.115	0.0351199	20.5141	580.325	317.672	77.6729	568.853	1303.26	0.0372885	0.00815401	0.0256711	0.03548	0.0580886	19.4033	8.04478	4.1849	20.0954	35.5215	86.785	0.0485455	4.21302	85.5099	24.447	47.3803	83.8626	136.779	0.0597269	0.0932575	0.039971	0.0490694	0.0643503	4.19823	0.90736	2.8399	4.09521	6.25525	114.085	0.0484138	5.52327	154.362	94.3071	37.0369	126.83	373.5	0.0508591	0.0339036	0.0283605	0.0476179	0.0927547
AACTTTGCGAATAGTCGCAAG	91.9614	0.0410023	3.77063	407.258	471.407	23.2031	132.467	1653.62	0.041932	0.0219742	0.0193461	0.0387665	0.0860317	11.4063	10.2155	1.75687	5.97004	36.0368	95.9435	0.0400666	3.84412	101.437	43.5421	45.7827	91.7306	205.185	0.0486858	0.0811272	0.0264662	0.0404193	0.0546259	3.95855	1.17163	2.45664	3.79132	6.66681	113.879	0.0363767	4.14254	183.255	137.117	48.0368	129.852	548.555	0.0360272	0.00838033	0.022889	0.0356255	0.0541987
AACTTTGCTAAAAGTCGCAAG	122.178	0.0548702	6.70393	388.244	452.551	31.5601	166.973	1701.83	0.0568297	0.0235407	0.0265128	0.0541682	0.11051	15.0066	12.7377	3.02977	9.53641	49.1895	74.9618	0.0585903	4.39204	76.2001	25.1879	36.3596	73.6416	132.145	0.0683614	0.0884358	0.0501477	0.0589915	0.0730659	4.47456	1.17497	2.60646	4.34435	7.19165	131.882	0.0459644	6.06189	173.112	93.5917	54.9914	144.015	384.55	0.0465395	0.0124497	0.0296471	0.0451979	0.0759993
AACTTTGCTAACAGTCGCAAG	33.6839	0.079997	2.69461	91.7303	252.331	4.50403	37.9003	1031.44	0.107806	0.136539	0.0212976	0.0764332	0.368581	4.14076	4.80625	1.59725	2.81611	21.572	101.361	0.0512553	5.19527	107.336	52.352	29.5869	98.8849	224.618	0.0648085	0.0983252	0.0347353	0.0514188	0.100889	5.34411	1.95331	2.72509	5.01117	9.9852	83.5297	0.0364212	3.04225	118.309	75.6143	39.8363	91.2914	346.889	0.0360657	0.00935985	0.0205571	0.0360449	0.0583185
AACTTTGCTAAGAGTCGCAAG	391.76	0.050677	19.8532	376.592	317.749	54.2804	311.882	1153.63	0.0567376	0.0137628	0.0334187	0.0559132	0.0849389	17.9672	11.6338	4.03515	17.494	42.7791	112.08	0.0555801	6.22942	109.118	31.7828	60.8964	107.76	174.714	0.0668204	0.0937807	0.0512189	0.0559941	0.0759892	6.18185	1.62125	3.99424	6.02583	9.94171	176.063	0.0431687	7.60043	197.871	80.5024	82.9088	183.647	397.136	0.0434521	0.00582454	0.0336754	0.0428059	0.0563473
AACTTTGCTAATAATCGCAAG	77.6743	0.0487886	3.78962	201.222	280.098	23.0606	85.321	1043.23	0.0503515	0.0200943	0.0213899	0.0483669	0.0915679	6.94598	6.29907	1.88029	4.196	25.4749	86.8955	0.0347235	3.01731	87.7394	30.1078	36.7934	85.1203	150.511	0.0411705	0.0712731	0.0329606	0.035025	0.0414133	3.08427	0.945797	1.51859	2.98277	5.20697	149.035	0.0276384	4.1191	183.593	86.4945	86.781	156.045	399.78	0.0273393	0.00346021	0.020923	0.0274827	0.0346357
AACTTTGCTAATACTCGCAAG	62.2016	0.0422257	2.62651	133.807	169.505	27.912	70.0233	655.182	0.0420764	0.0138987	0.0178465	0.0416718	0.0745349	4.07182	2.94601	1.92209	2.76965	12.2766	67.0628	0.0372885	2.50067	72.7486	33.8393	22.2328	68.3727	146.425	0.0417513	0.0483597	0.0303045	0.0374325	0.058211	2.64325	0.873564	1.23712	2.51982	4.68438	54.7799	0.0334664	1.83329	84.1171	92.8755	11.3904	60.1377	368.398	0.0369689	0.033991	0.0152821	0.0334317	0.0755753
AACTTTGCTAATAGACGCAAG	29.3836	0.0636001	1.8688	84.0449	250.988	1.08934	35.2347	760.911	0.127162	0.222647	0.0174237	0.0602242	0.999819	2.84467	3.29838	1.06068	2.03727	13.3141	34.6141	0.0452985	1.56797	41.382	30.7569	9.46928	35.1121	107.538	0.0539775	0.0557444	0.0224589	0.0444899	0.124465	1.66669	0.451848	1.06695	1.57768	2.74164	66.541	0.0268804	1.78865	93.0031	69.0042	35.4945	69.0779	304.488	0.0268935	0.00704077	0.0134531	0.0268656	0.0408574
AACTTTGCTAATAGCCGCAAG	70.0962	0.0500549	3.50866	206.335	354.476	20.4965	72.6745	1330.79	0.0512338	0.0175618	0.0199477	0.0508866	0.0874132	6.77794	7.21736	1.72527	3.78892	28.2854	69.54	0.0462014	3.21284	76.5754	37.3131	33.7694	69.8708	160.879	0.0467004	0.00756324	0.0323698	0.0463452	0.0586569	3.40163	1.05668	1.84941	3.24804	5.92299	85.0388	0.0366891	3.12	119.143	86.038	42.0061	91.1317	380.67	0.036326	0.00660014	0.0211323	0.0363684	0.0487941
AACTTTGCTAATAGGCGCAAG	65.8188	0.0540648	3.55848	168.331	207.122	13.3448	75.5398	753.689	0.0636241	0.0562669	0.0204038	0.0531651	0.181657	5.94862	4.34281	2.06149	4.13234	17.0402	43.9597	0.056383	2.47858	50.9961	32.1647	9.81283	47.3176	114.219	0.0672815	0.0713497	0.0363825	0.0561287	0.134842	2.65199	0.76393	1.32564	2.60929	4.22348	80.584	0.0345946	2.78777	123.983	109.588	28.7537	90.0745	459.453	0.0346504	0.00806992	0.0194167	0.0342822	0.051161
AACTTTGCTAATAGTAGCAAG	63.1003	0.0415252	2.62026	118.543	149.511	17.1979	69.499	573.713	0.0441027	0.031095	0.0186428	0.0411759	0.0754367	3.81691	2.64809	1.25557	2.82938	11.0134	55.0747	0.046762	2.5754	59.2916	29.968	17.3472	54.1115	134.26	0.0577507	0.0866599	0.0312313	0.0471207	0.095495	2.66673	0.823713	1.60357	2.56754	4.77781	99.9229	0.0329304	3.2905	139.057	92.9699	24.2852	112.255	362.402	0.0346443	0.0139187	0.017544	0.0325209	0.0635994
AACTTTGCTAATAGTCACAAG	67.7633	0.0758437	5.13943	121.489	164.85	12.5285	71.46	508.536	0.0918009	0.0940137	0.033848	0.0755738	0.221992	7.08838	5.12958	2.31071	5.41315	20.0508	55.592	0.0486415	2.70408	65.967	39.8817	7.24822	59.9035	164.268	0.0628579	0.07662	0.030621	0.0481429	0.22411	2.89505	0.992006	1.61118	2.73183	5.30945	97.5739	0.038739	3.77991	119.186	55.7213	54.6933	105.263	271.669	0.0383529	0.00670814	0.0268506	0.0382595	0.0534784
AACTTTGCTAATAGTCCCAAG	92.0543	0.0534736	4.92248	109.224	96.7255	7.72301	92.6369	272.858	0.0740677	0.112723	0.0355999	0.0558245	0.194871	5.55176	3.38476	1.31513	5.06272	12.7735	58.887	0.0385463	2.26988	72.6964	44.7638	11.0919	62.8995	180.439	0.0520446	0.0842728	0.021276	0.0378384	0.129554	2.46593	0.761995	1.29565	2.33732	4.36697	73.1717	0.030097	2.20225	82.4919	36.8923	25.4998	77.8645	165.042	0.0307195	0.00552052	0.0216618	0.0305395	0.0417892
AACTTTGCTAATAGTCGAAAG	48.2655	0.0672219	3.2445	178.91	264.297	4.3688	56.9342	919.491	0.0968343	0.141184	0.0226132	0.064747	0.507425	6.4784	5.77155	2.02275	3.60937	22.1795	96.6825	0.0375913	3.63443	103.291	49.8599	29.8115	94.2175	216.066	0.049853	0.0969767	0.0242375	0.0378638	0.0647567	3.77707	1.32593	1.68692	3.60223	6.69713	69.1759	0.0432347	2.9908	98.0897	69.8754	31.0038	76.3736	330.513	0.0434022	0.0131685	0.0221583	0.0420383	0.0754846
AACTTTGCTAATAGTCGCAAA	524.429	0.0412768	21.6467	556.468	534.153	36.6533	421.709	1859.01	0.0507406	0.0215593	0.0261915	0.0456601	0.105904	19.6703	14.8382	3.49031	18.631	51.3869	130.969	0.0384179	5.03155	129.393	20.0768	93.8275	129.421	165.037	0.0417942	0.0449631	0.0361278	0.0384798	0.0444353	5.00788	0.598275	3.89893	4.95511	6.27114	66.2732	0.0517437	3.42922	97.1112	82.2194	28.1451	72.5897	368.12	0.0518943	0.0139855	0.0254213	0.0511829	0.0834751
AACTTTGCTAATAGTCGCAAC	87.223	0.0563469	4.91474	183.793	167.293	22.8268	99.8495	580.736	0.0598362	0.0307157	0.0272261	0.0546234	0.142773	7.47366	4.23103	2.94714	5.61788	17.2786	63.8165	0.0496569	3.16893	72.1381	38.3441	15.1987	66.2058	162.776	0.0627793	0.0896964	0.0316378	0.0497147	0.133976	3.33493	1.05607	1.88759	3.15685	5.92157	91.191	0.0430963	3.92999	116.428	71.4233	52.8661	94.0271	333.381	0.0429178	0.00813434	0.0263584	0.0434636	0.0541251
AACTTTGCTAATAGTCGCAAG	62.0109	0.0765277	4.74555	119.919	147.302	21.5875	68.4215	537.191	0.0792843	0.0329611	0.0323245	0.0750753	0.157257	6.80176	4.62956	2.99737	5.08485	19.2067	81.1216	0.044719	3.62768	84.7528	32.3576	35.6943	79.7973	158.507	0.0547283	0.0899837	0.0328828	0.044654	0.0684012	3.71533	0.992195	2.34869	3.5851	6.09644	77.7396	0.0475531	3.69676	95.6561	52.8996	53.6678	80.3619	250.596	0.0468917	0.00749553	0.0280478	0.0478016	0.059014
AACTTTGCTAATAGTCGCAAT	103.591	0.053164	5.50734	383.148	406.411	25.5508	148.692	1392.67	0.0543242	0.0260312	0.026537	0.050998	0.106591	14.3439	11.7357	2.45462	8.67808	40.1684	104.521	0.0472672	4.94042	110.822	44.7147	42.3052	105.201	209.563	0.0558142	0.0819099	0.0367233	0.0473325	0.0726927	5.12184	1.58729	2.84223	4.89238	8.75835	72.151	0.0575257	4.15054	97.7333	78.9038	37.0129	76.4036	353.962	0.0571124	0.0108606	0.0304189	0.0572943	0.0805653
AACTTTGCTAATAGTCGCACG	80.5477	0.0472906	3.80915	439.889	780.518	29.3123	93.4021	2737.61	0.0466422	0.016131	0.0207599	0.0468287	0.079209	12.7247	17.4534	2.16507	4.40897	64.8753	71.1344	0.0443593	3.15547	71.6789	15.8563	48.2863	70.3987	105.529	0.0522928	0.0803167	0.0364645	0.0445003	0.0540939	3.17096	0.41972	2.47002	3.13666	4.07349	98.9936	0.0469248	4.64526	146.349	104.053	46.4619	108.858	450.137	0.046554	0.0117975	0.0288952	0.0460021	0.0734602
AACTTTGCTAATAGTCGCAGG	483.461	0.0408492	19.749	572.06	498.858	66.6683	485.49	2123.56	0.0440977	0.0120331	0.0282278	0.0411616	0.0760109	21.4571	15.0526	4.66006	19.2701	66.922	68.6645	0.0570986	3.92064	70.7198	22.7814	31.1207	69.5867	115.357	0.0689754	0.0960145	0.0459714	0.0569064	0.0859713	3.98858	0.75339	2.53365	4.01867	5.44958	105.909	0.0511744	5.41985	126.3	63.4118	53.7565	110.745	303.97	0.0560597	0.063029	0.0354047	0.0505465	0.0769569
AACTTTGCTAATAGTCGCATG	67.6015	0.0568141	3.84072	229.445	345.984	30.8222	76.0989	1305.94	0.0553307	0.0179659	0.0240735	0.0556726	0.0959425	8.53591	8.65705	2.6897	4.08095	31.9613	88.9999	0.0469197	4.17585	89.8358	31.9054	41.2868	86.2087	157.427	0.056588	0.0868478	0.038822	0.0471091	0.0630677	4.23466	1.24534	2.44055	4.07826	7.15929	87.1812	0.0480143	4.18594	129.764	94.2622	40.5603	97.3512	410.427	0.0474934	0.0121472	0.0281711	0.0472489	0.0765574
AACTTTGCTAATAGTCGCCAG	726.33	0.0280933	20.405	688.6	718.467	17.3118	424.942	2280.9	0.0417707	0.0412394	0.0177856	0.0338	0.117444	16.0508	13.6047	1.81435	14.9415	44.9906	122.435	0.04361	5.33939	124.457	50.2196	47.2378	119.514	236.207	0.0566908	0.101513	0.03167	0.0438063	0.0689818	5.34034	1.5481	3.27847	5.11635	9.05355	81.9537	0.0425605	3.48799	121.968	94.9538	38.9702	86.8615	398.779	0.0432298	0.0136452	0.0198556	0.0426108	0.0694266
AACTTTGCTAATAGTCGCGAG	1250.64	0.0222378	27.8115	1220.33	533.452	56.5573	1200.74	2410.52	0.0233022	0.00401994	0.0173233	0.0229525	0.0309358	27.1225	10.4159	1.57873	26.6593	49.3027	116.474	0.048038	5.59516	121.925	57.457	39.7416	111.857	242.065	0.0558896	0.071848	0.0292661	0.0486556	0.0775098	5.72149	2.14981	2.87153	5.45431	10.8041	83.2328	0.0522446	4.34847	152.541	132.636	24.7147	93.8161	507.392	0.0547336	0.0255382	0.0240593	0.0506113	0.123041
AACTTTGCTAATAGTCGCTAG	62.5678	0.0546751	3.4209	130.544	192.444	31.8365	67.6215	661.233	0.0540822	0.0149063	0.0233874	0.0541394	0.0839296	5.17966	4.15665	2.49567	3.5646	16.2779	105.139	0.0394794	4.15083	105.444	31.6637	54.8846	103.329	172.104	0.0506589	0.0985288	0.0332783	0.0394756	0.0508057	4.16694	0.951925	2.71901	4.05704	6.2727	72.9796	0.0372942	2.72172	100.653	72.2188	35.9017	77.5506	322.567	0.0371809	0.00903892	0.0196967	0.0372275	0.0554739
AACTTTGCTAATAGTCGGAAG	73.2068	0.0525317	3.84568	126.23	145.952	15.7515	79.3088	460.288	0.0600597	0.0599539	0.0237512	0.0520885	0.136424	5.1172	3.35335	1.79059	4.14693	12.8025	41.7336	0.0400758	1.67251	52.4433	41.0721	1.16583	43.0103	157.085	0.0764592	0.155171	0.0214439	0.0398117	0.698593	1.82475	0.691268	0.892787	1.68049	3.56081	85.8843	0.0251106	2.15661	150.653	144.924	37.083	91.1668	557.722	0.0251801	0.00700874	0.0127149	0.0253878	0.0379811
AACTTTGCTAATAGTCGTAAG	26.7048	0.19402	5.18128	43.3181	69.5081	3.00248	29.4517	232.049	0.317708	0.298573	0.0533783	0.190893	1	5.99394	2.83099	2.79293	5.43516	12.2972	56.8716	0.0395434	2.2489	76.4279	52.1969	5.78665	59.4929	186.63	0.0596014	0.102705	0.0212154	0.0388586	0.256325	2.47161	0.733726	1.49823	2.31964	4.28577	77.8165	0.0458367	3.56686	89.3333	35.0641	42.975	81.7733	179.624	0.0460338	0.00990377	0.0304105	0.0455343	0.0685601
AACTTTGCTAATAGTCTCAAG	72.6143	0.0598161	4.3435	117.809	115.73	20.8313	80.0711	447.916	0.0627594	0.0279037	0.0296647	0.05923	0.118355	5.70481	3.27075	2.19707	4.69482	14.8256	55.8652	0.0392983	2.19541	72.2303	49.2585	6.0594	58.5855	187.236	0.058381	0.0994571	0.0189352	0.0384519	0.241872	2.37219	0.692731	1.4587	2.24533	4.04805	63.9645	0.0351221	2.24657	83.5534	67.0476	30.9588	67.9248	283.749	0.0350486	0.00607182	0.0179286	0.0349612	0.0473439
AACTTTGCTAATAGTGGCAAG	79.8008	0.0222953	1.77918	173.218	238.919	19.8934	79.5898	912.878	0.0240202	0.0102272	0.00802256	0.0227432	0.0471956	2.69465	2.03442	0.896384	1.882	8.08404	102.519	0.020492	2.10083	116.855	74.8922	12.3095	102.761	280.173	0.0326105	0.0895063	0.0121962	0.0208403	0.0710883	2.25596	1.14184	0.763918	2.09996	4.8112	91.2948	0.0161179	1.47148	135.248	112.712	2.78649	106.913	454.247	0.039124	0.137689	0.00926839	0.0162808	0.127713
AACTTTGCTAATAGTTGCAAG	83.5779	0.0444277	3.71318	174.882	205.742	33.8528	95.3752	731.158	0.0439202	0.0127862	0.0227852	0.0439062	0.0727533	5.98085	4.50899	2.13854	4.15145	18.2147	40.5027	0.056356	2.28257	52.057	42.8145	1.59354	43.0019	155.69	0.121737	0.212886	0.0265315	0.0567273	0.99998	2.49099	1.03039	1.267	2.31199	5.12735	56.5818	0.038016	2.15101	76.6877	66.6974	26.1856	60.6334	290.979	0.0380387	0.00820513	0.0171771	0.0381227	0.054131
AACTTTGCTAATATTCGCAAG	41.9054	0.0399955	1.67603	277.426	492.919	1.25397	53.2581	1796.74	0.0869583	0.191134	0.0113588	0.0385458	0.998287	4.87164	5.92668	1.02874	1.94704	22.284	76.9523	0.0368561	2.83617	81.3188	31.0118	35.004	77.2471	150.747	0.0391758	0.0320585	0.0301107	0.0373511	0.0454683	2.95926	0.868658	1.57289	2.83163	4.97863	84.4352	0.0300156	2.53437	113.318	66.4045	36.0667	94.9366	282.036	0.030218	0.00829437	0.0184494	0.0295809	0.0490779
AACTTTGCTAATCGTCGCAAG	513.978	0.0273613	14.0631	508.801	477.6	43.7496	422.871	1695.94	0.0323623	0.0112897	0.0190246	0.0303373	0.0608278	12.4523	9.25802	2.44505	12.4555	35.2698	97.6695	0.0412994	4.03369	101.28	50.3717	24.2031	96.5772	209.315	0.0576826	0.111873	0.0300157	0.0415631	0.0877385	4.09198	1.53392	2.07637	3.88316	7.58772	104.994	0.0298667	3.13582	167.798	131.025	51.5967	113.638	542.304	0.0294199	0.00636843	0.0175878	0.0298121	0.041715
AACTTTGCTAATGGTCGCAAG	108.128	0.0421165	4.55396	503.298	601.137	18.1669	282.935	2318.83	0.047366	0.0547192	0.020852	0.0404875	0.0950745	14.6886	13.7191	1.49018	12.9781	52.3353	77.8733	0.0498853	3.88473	82.9339	34.4063	28.2238	78.7365	158.355	0.0560414	0.0612933	0.0375305	0.0500168	0.0883002	4.0127	1.17924	2.40254	3.85008	6.78537	122.689	0.0393334	4.82577	158.995	89.3897	48.1472	133.375	380.28	0.0403857	0.0126203	0.0250032	0.0386297	0.0692574
AACTTTGCTAATTGTCGCAAG	129.039	0.0391975	5.058	472.75	481.292	37.8082	334.645	1756.59	0.0391426	0.0132624	0.0218026	0.0376361	0.0700115	13.6698	11.0665	2.39678	13.6608	40.3104	92.2523	0.0390816	3.60537	95.4184	33.0954	52.0657	90.6643	169.463	0.0460625	0.0758199	0.0345749	0.0392015	0.0475125	3.71022	1.07473	2.31692	3.56613	6.29008	200.922	0.0329868	6.6278	210.185	66.4409	97.0172	206.859	344.527	0.0335737	0.00527285	0.0253552	0.0329063	0.0454915
AACTTTGCTACTAGTCGCAAG	73.5974	0.0581107	4.2768	148.997	241.699	34.6326	78.2321	683.419	0.0574051	0.0142868	0.0267616	0.0579447	0.0837486	6.42363	5.64762	2.75037	4.52289	20.5536	49.3395	0.0558893	2.75755	53.941	20.6596	25.6247	50.9082	88.8834	0.06046	0.0523163	0.0396847	0.0551709	0.0937278	2.85065	0.39561	2.32143	2.78713	3.7475	70.3138	0.0521815	3.66908	94.0384	70.5656	39.081	74.3064	316.098	0.0517569	0.00937977	0.0283328	0.0525011	0.0681275
AACTTTGCTAGTAGTCGCAAG	71.5359	0.0568303	4.06541	221.406	352.136	17.776	80.9434	1371.93	0.05941	0.0386134	0.0241511	0.056265	0.113567	8.42578	8.78177	1.96766	4.52934	34.4208	76.0265	0.0560573	4.26184	81.8461	34.1271	30.5926	76.5949	158.272	0.0662835	0.0882769	0.0380306	0.0557617	0.0973379	4.39971	1.0936	2.84239	4.22658	6.9202	127.31	0.0417741	5.31827	145.678	52.5185	67.8176	133.798	258.703	0.0417623	0.00739406	0.0327978	0.0412924	0.0588591
AACTTTGCTATTAGTCGCAAG	101.736	0.048158	4.8994	238.216	224.191	30.5561	122.954	787.748	0.0494152	0.0201225	0.0238734	0.0473232	0.0979443	8.45205	5.25918	2.61366	5.97013	19.2947	94.027	0.044297	4.16512	95.4655	42.1141	31.0231	89.5613	186.307	0.0581593	0.101861	0.0319039	0.0448033	0.0707134	4.23509	1.49664	2.06255	3.98239	7.76946	100.697	0.0434589	4.37618	133.971	69.6524	45.7756	110.771	291.247	0.0436114	0.0120862	0.0283022	0.0420302	0.0727253
AACTTTGCTCATAGTCGCAAG	426.436	0.036849	15.7137	415.14	370.037	31.9452	348.196	1315.08	0.0448225	0.0204732	0.0226761	0.0403557	0.089838	13.4746	8.63095	2.37479	14.7486	33.2453	103.092	0.0360747	3.719	104.03	44.7134	43.5295	98.7563	202.225	0.0468821	0.0923461	0.0257937	0.0370866	0.0476597	3.77846	1.41181	1.98626	3.60624	7.07766	57.031	0.0620848	3.54076	70.4179	47.4384	28.3033	60.0672	186.498	0.0622429	0.0117909	0.0322249	0.0614122	0.0886099
AACTTTGCTGATAGTCGCAAG	82.3207	0.0559672	4.60726	351.824	535.625	34.1145	97.6928	2192.13	0.0542303	0.0187742	0.0262777	0.0541915	0.0981745	12.835	14.8158	3.13528	5.12036	61.8533	97.465	0.0461476	4.49778	97.7348	31.3488	49.9438	94.614	166.653	0.0574368	0.0974597	0.0363485	0.0466094	0.059088	4.52201	1.12431	2.87469	4.3932	7.10158	105.029	0.0511904	5.37647	124.862	53.7889	50.8968	113.939	251.739	0.0513044	0.0108176	0.0370688	0.0501472	0.0750841
AACTTTGCTTATAGTCGCAAG	72.7722	0.061086	4.44536	440.852	631.031	21.0922	87.7305	2355.21	0.0627367	0.0327851	0.0261904	0.0589547	0.152211	15.305	17.1976	2.94259	5.13003	64.2434	97.8371	0.0459895	4.49948	95.1795	32.9904	45.655	92.0611	166.332	0.0592155	0.103643	0.0381896	0.0467652	0.061572	4.45872	1.34356	2.61168	4.34951	7.47666	86.0404	0.0530944	4.56827	98.186	37.9188	59.7528	87.6906	201.307	0.0526175	0.00736089	0.0363274	0.0532873	0.0625109
AACTTTGGTAATAGTCGCAAG	76.6185	0.0635629	4.87009	201.273	256.227	34.1127	85.1643	865.99	0.0626988	0.0204281	0.0298419	0.062781	0.108974	9.07663	7.90544	3.46354	5.25698	30.1962	96.5577	0.0474087	4.57768	100.938	39.3052	42.0383	94.5901	191.322	0.058169	0.0941708	0.0347215	0.0474994	0.0681221	4.70563	1.36026	2.79652	4.5046	7.74705	64.5985	0.0504147	3.25671	96.6166	82.4255	23.6592	72.2211	363.803	0.0512386	0.0167987	0.0249052	0.0494577	0.0931547
AACTTTGTTAATAGTCGCAAG	76.6264	0.0649126	4.97402	178.335	204.727	32.4935	83.3894	762.852	0.0645402	0.020631	0.0296314	0.064391	0.109486	8.38018	6.06705	3.29058	5.4271	23.4888	71.0828	0.0515494	3.66428	73.9068	31.5383	24.7252	69.5576	145.361	0.065485	0.101113	0.0363248	0.0516403	0.0948497	3.73303	1.0356	2.21745	3.60039	6.17262	73.6453	0.0560867	4.13052	86.5544	42.7319	40.5732	79.1344	195.151	0.0557414	0.00874924	0.0364578	0.0556682	0.0733249
AACTTTTCTAATAGTCGCAAG	75.2681	0.0587655	4.42317	168.652	235.004	14.0019	83.245	881.15	0.0690479	0.0739638	0.0248984	0.058456	0.156125	7.04313	5.69414	1.91571	4.85837	22.7866	78.1592	0.044308	3.46308	82.6193	33.3156	31.0827	78.2881	157.997	0.0536256	0.0821329	0.031219	0.0442758	0.0768576	3.54612	0.896956	2.30341	3.40679	5.59744	67.3645	0.045455	3.06205	94.3646	79.0324	33.5681	71.7084	373.724	0.0452133	0.0105513	0.0228454	0.0450412	0.0693828
AAGAATGCTAATAGTCGCAAG	49.5402	0.328206	16.2594	78.7616	81.3488	9.35315	52.0334	283.975	0.406191	0.252699	0.113979	0.331326	1	19.4737	9.59619	7.92643	17.1341	42.2423	45.6091	0.0422048	1.92492	56.9743	40.0483	2.02952	49.2505	158.398	0.0751555	0.152356	0.0225926	0.0419367	0.779912	2.0823	0.716543	1.20702	1.95252	3.86609	75.2153	0.075735	5.69644	84.1332	35.2631	55.4333	76.3675	168.363	0.0747515	0.00654302	0.0465461	0.0759	0.0815699
AAGACCCTGGTCATCGAGTGA	128.834	0.162356	20.917	309.317	334.241	19.2997	166.563	1256.29	0.182326	0.106459	0.0753506	0.163045	0.396183	37.295	27.1448	6.54185	29.6523	98.3102	109.182	0.141059	15.4011	116.788	58.4157	33.3542	104.552	248.092	0.161524	0.111441	0.084385	0.142237	0.265681	15.6391	4.77086	8.94667	14.947	26.7123	247.472	0.0600564	14.8623	251.891	79.5412	113.201	245.404	431.173	0.0611799	0.00949956	0.0480539	0.0604079	0.077055
AAGACTGCTAATAGTCGCAAG	63.4776	0.358899	22.7821	136.148	152.305	13.5174	71.0527	555.206	0.40904	0.237226	0.130479	0.351754	1	32.9315	19.462	11.597	25.3728	76.9174	53.0716	0.0307013	1.62937	58.894	32.3321	22.8407	54.513	123.581	0.0323955	0.0276319	0.0182898	0.0306597	0.0500119	1.699	0.445548	1.01172	1.6401	2.72498	68.9375	0.102327	7.05419	84.0356	56.6781	46.2318	70.1152	224.799	0.101531	0.0199326	0.0578427	0.102946	0.11904
AAGAGTGCTAATAGTCGCAAG	22.5557	0.203166	4.58256	46.0106	87.8232	3.53686	25.3687	345.939	0.307328	0.285924	0.0444292	0.18992	1	5.67184	3.33355	3.26587	4.71073	15.3985	68.3437	0.0467753	3.1968	75.4449	35.8819	19.3272	71.3116	156.049	0.0560384	0.0737075	0.0331402	0.0464173	0.107482	3.32378	0.960359	1.95589	3.19637	5.55414	77.0938	0.036778	2.83535	92.9399	57.2028	45.0352	80.6591	225.461	0.0363944	0.00418407	0.0230542	0.0369593	0.0420826
AAGATAGCTAATAGTCGCAAG	45.0595	0.071301	3.21279	59.8007	43.6266	6.46773	50.195	165.947	0.100764	0.14115	0.0367195	0.0688503	0.367785	3.55045	1.18599	2.10852	3.28515	6.31256	62.4523	0.0442399	2.76288	63.9191	32.464	2.64844	58.767	139.72	0.0726545	0.146248	0.0287403	0.0449319	0.681402	2.77864	0.842658	1.73674	2.65827	4.83364	61.8713	0.0332494	2.05718	74.2344	53.1414	20.8749	63.1558	177.681	0.0345263	0.00819671	0.020246	0.0335197	0.0556633
AAGATCGCTAATAGTCGCAAG	52.3357	0.0755426	3.95358	85.7079	80.5108	9.63256	58.5887	322.538	0.0931603	0.0987678	0.0320195	0.0730899	0.285276	4.88786	2.20689	2.5339	4.168	10.0242	49.4174	0.0598372	2.957	53.5671	25.9108	15.7751	49.8992	110.676	0.0738819	0.0967155	0.0398487	0.0597152	0.121757	3.06343	0.72678	1.78009	3.03148	4.64481	95.5366	0.0264502	2.52696	207.591	205.798	24.2804	114.925	768.773	0.027471	0.0117483	0.013116	0.0260687	0.0518027
AAGATGGCTAATAGTCGCAAG	62.9803	0.0444268	2.79801	89.3464	68.2862	8.57379	70.8282	231.385	0.0594638	0.0916234	0.022983	0.0435496	0.202774	3.26412	1.42165	1.4472	2.93758	6.43601	57.7024	0.033474	1.93153	70.6006	49.1857	0.796049	62.2342	181.545	0.082944	0.195814	0.0197161	0.0335848	0.989491	2.13214	0.858904	0.693022	2.07049	4.02334	153.339	0.0191294	2.93328	156.235	53.1853	64.5788	153.186	267.144	0.0194886	0.00288032	0.0149694	0.0192578	0.024664
AAGATTACTAATAGTCGCAAG	59.7993	0.045971	2.74903	215.738	290.069	13.1636	70.702	997.389	0.0509121	0.0375489	0.0175885	0.0445399	0.14048	5.83109	5.14183	1.72151	3.13469	19.2435	43.446	0.0466517	2.02683	52.0415	29.7453	11.9776	46.556	115.649	0.0544752	0.0540375	0.0276333	0.0453742	0.132132	2.16075	0.495592	1.38682	2.09646	3.28946	143.308	0.0203032	2.9096	161.743	51.7877	94.5475	147.469	294.633	0.0201704	0.00220529	0.0156506	0.02028	0.0242392
AAGATTCCTAATAGTCGCAAG	18.6027	0.0574422	1.06858	74.5935	241.826	0.843654	20.3644	799.014	0.152837	0.263334	0.00979208	0.0549607	0.999378	1.6527	1.95222	0.754969	1.13907	7.76972	42.228	0.0308933	1.30456	58.5744	41.2236	5.32623	45.5099	140.597	0.0448015	0.0668173	0.0159545	0.030156	0.195847	1.4426	0.342415	1.01379	1.37109	2.28564	63.9872	0.0164152	1.05036	119.139	129.334	16.7218	72.0286	514.01	0.0175361	0.00926751	0.00721443	0.0161386	0.038483
AAGATTGATAATAGTCGCAAG	38.4236	0.0375719	1.44365	173.387	492.721	1.02814	43.1684	2074.96	0.0791938	0.174464	0.00966672	0.0364862	0.985899	2.90823	4.62159	0.824778	1.53631	20.7269	44.9488	0.0349004	1.56873	54.9834	40.1111	11.5516	46.7072	146.807	0.039497	0.0266588	0.0179173	0.0344729	0.0930559	1.70047	0.571081	0.985742	1.60129	3.12747	211.351	0.0162174	3.42757	246.65	119.531	78.062	233.368	494.659	0.0165667	0.0029125	0.0123067	0.0162629	0.0234861
AAGATTGCAAATAGTCGCAAG	50.7666	0.0344215	1.74746	139.543	358.753	0.879415	56.4693	969.829	0.0760526	0.181586	0.0130202	0.0340399	0.985148	2.9337	3.68832	0.713151	1.88852	14.2718	89.8748	0.0251347	2.25897	102.349	49.7046	34.4078	91.5318	223.658	0.0303285	0.058688	0.0168951	0.0251164	0.0395088	2.44358	0.814596	1.20891	2.31189	4.43771	237.182	0.016223	3.8478	253.149	120.604	68.1646	244.659	524.589	0.0175857	0.0207531	0.010588	0.016432	0.0250478
AAGATTGCCAATAGTCGCAAG	63.858	0.0318432	2.03345	203.143	334.49	17.2403	75.5553	1131.51	0.0340653	0.0192818	0.0127069	0.0311153	0.0842534	3.94555	4.07293	1.32486	2.31059	15.3594	67.5122	0.0358934	2.42324	72.6455	40.573	11.3394	65.6932	165.852	0.0495561	0.0892908	0.0236034	0.0364369	0.10773	2.50463	0.974464	1.1676	2.38462	4.81294	128.409	0.0202006	2.59394	188.768	116.502	49.0515	145.417	454.029	0.020427	0.00613984	0.0137647	0.0195727	0.0354823
AAGATTGCGAATAGTCGCAAG	53.5602	0.0379064	2.03027	199.524	412.939	1.44933	60.7208	1649.93	0.07311	0.162604	0.0127032	0.0367047	0.937512	3.9016	4.78319	1.19379	2.36036	22.5053	80.8889	0.0243839	1.97238	83.7292	34.173	35.2672	78.335	163.578	0.0294403	0.0575839	0.0189623	0.0245845	0.0351164	2.02611	0.675976	1.18701	1.94107	3.61001	241.434	0.015127	3.65217	284.362	184.558	48.0119	260.738	673.496	0.0163172	0.00507945	0.0100577	0.0151787	0.0292696
AAGATTGCTAAAAGTCGCAAG	46.2472	0.0881657	4.07741	98.9021	133.292	2.72201	54.3039	487.466	0.14179	0.195459	0.0321486	0.0851082	0.999905	5.88781	4.05664	2.09427	4.3998	17.4294	73.7437	0.0347502	2.56261	80.043	37.42	27.0519	74.2733	169.619	0.0383768	0.0453161	0.0268209	0.0348044	0.0588918	2.693	0.937775	1.47673	2.57019	4.95226	71.6794	0.0329309	2.36047	85.6738	46.3142	35.4361	75.7873	204.936	0.0330108	0.00576904	0.0210464	0.0326547	0.0445971
AAGATTGCTAACAGTCGCAAG	29.1958	0.112251	3.27726	58.5348	83.1336	2.77169	31.0756	308.322	0.18475	0.227848	0.029349	0.110122	0.999998	4.07425	1.97354	2.25785	3.41389	9.45915	104.22	0.0272571	2.84075	105.637	46.4926	34.9531	100.111	206.523	0.0370889	0.0866543	0.0197137	0.0279348	0.0377408	2.90452	1.10695	1.25818	2.74487	5.41836	98.7837	0.025176	2.48698	132.413	87.4364	40.9148	103.699	377.638	0.0256317	0.00630291	0.0136161	0.0253074	0.0368465
AAGATTGCTAAGAGTCGCAAG	37.6957	0.0609177	2.29634	67.7964	91.9162	11.5468	38.5299	404.263	0.0675885	0.0389652	0.019585	0.0614597	0.1469	2.87602	1.53859	1.6064	2.37453	8.13796	47.0209	0.0416162	1.95683	50.4187	34.0916	7.63335	43.0478	139.881	0.0622543	0.102572	0.0216761	0.0450829	0.146711	2.0142	0.782862	1.10939	1.89787	3.92875	238.616	0.0153402	3.66042	249.541	154.279	19.7922	235.589	581.118	0.0224375	0.0701666	0.00942773	0.0160748	0.0284599
AAGATTGCTAATAATCGCAAG	53.6435	0.0406586	2.18107	86.151	97.0038	21.0147	59.0505	415.169	0.0417551	0.0157745	0.016483	0.0397907	0.0833243	2.74444	1.44579	1.55422	2.30737	6.92879	56.0124	0.0320726	1.79646	59.1287	21.9989	28.7198	55.1106	114.888	0.0400988	0.0740549	0.0212938	0.0324293	0.0464588	1.83668	0.335798	1.28199	1.79767	2.63656	95.4076	0.0193957	1.8505	180.816	169.713	41.4692	100.275	641.851	0.0194541	0.00555224	0.00970962	0.0196339	0.0290603
AAGATTGCTAATACTCGCAAG	44.3879	0.0417462	1.85303	127.226	198.543	7.11452	52.4277	738.171	0.0586431	0.104408	0.0144393	0.0398112	0.19746	3.19467	2.86724	1.22707	2.02992	11.8326	63.1771	0.0292681	1.84907	63.4489	22.1527	27.5669	61.7035	110.217	0.0398688	0.0856387	0.0246062	0.0293382	0.0474947	1.86365	0.443454	1.15463	1.80299	2.8768	189.747	0.0152742	2.89822	216.104	107.843	67.2528	192.934	468.537	0.0158702	0.00399114	0.00981021	0.0152866	0.0247949
AAGATTGCTAATAGACGCAAG	53.2881	0.0297489	1.58526	75.0153	81.8871	6.69268	57.0193	249.248	0.0431898	0.0907012	0.0139414	0.0296655	0.116513	1.83719	0.856861	0.741608	1.67113	3.75085	41.4724	0.0212624	0.881804	46.4636	31.491	14.1161	40.7471	107.833	0.0264207	0.0468692	0.0129718	0.0221516	0.0394676	0.927349	0.305473	0.543919	0.885313	1.63714	100.892	0.0102828	1.03746	178.462	147.237	44.4816	112.465	567.006	0.0109799	0.0179859	0.00575742	0.01016	0.016069
AAGATTGCTAATAGCCGCAAG	22.3296	0.0984689	2.19877	49.6355	100.318	1.84017	26.8147	336.618	0.218136	0.300063	0.0208208	0.088265	1	2.79623	1.83574	1.59222	2.33843	7.89212	71.3404	0.0320198	2.28431	76.2395	25.0358	35.3167	72.7868	122.346	0.0371517	0.0569866	0.0236874	0.0317665	0.0526421	2.33743	0.30955	1.8366	2.31345	2.98354	218.391	0.0178435	3.89687	229.198	97.8378	99.0741	218.522	447.19	0.0184388	0.0036365	0.0119169	0.018065	0.0248386
AAGATTGCTAATAGGCGCAAG	48.0755	0.0377747	1.81604	70.4782	103.83	3.7562	48.0489	267.096	0.0594248	0.116402	0.0185144	0.039901	0.225241	2.1723	1.22059	0.788165	1.83972	4.84376	57.8564	0.0372965	2.15784	61.2464	29.157	15.5905	57.123	129.274	0.0474415	0.0761201	0.0260604	0.0374551	0.0893483	2.21373	0.676483	1.3658	2.14616	3.86874	174.314	0.0236026	4.11427	187.661	77.9792	70.821	176.468	351.838	0.0245632	0.0062934	0.0157323	0.0233687	0.0391134
AAGATTGCTAATAGTAGCAAG	46.8372	0.0268121	1.2558	113.748	198.486	13.547	48.6072	740.477	0.0290063	0.0130353	0.00901414	0.0274503	0.0606338	1.94155	1.72045	0.750297	1.32114	7.70337	36.2633	0.0334148	1.21173	52.5861	47.201	0.661348	40.8137	157.905	0.129281	0.269257	0.015268	0.0324407	0.999971	1.38077	0.519279	0.584308	1.29046	2.53983	214.699	0.011034	2.369	255.964	189.161	59.3841	207.519	719.76	0.0118293	0.00388928	0.00546727	0.0111478	0.0202683
AAGATTGCTAATAGTCACAAG	26.2788	0.134648	3.53839	50.2514	81.8565	1.9666	25.8984	237.921	0.328671	0.362543	0.0352758	0.139667	1	4.33066	2.49542	1.78577	3.60325	10.0968	39.4358	0.0375212	1.47968	43.8328	24.8998	14.6715	39.077	97.0803	0.0464619	0.0739193	0.0235806	0.0383582	0.0682546	1.54131	0.371327	0.977887	1.48847	2.35357	110.933	0.0206511	2.29089	182.102	153.37	34.218	124.614	622.885	0.0208315	0.00491553	0.0116022	0.0206669	0.0297275
AAGATTGCTAATAGTCCCAAG	64.2711	0.0493866	3.17413	85.7206	63.3435	9.02578	69.612	233.754	0.0662315	0.0987915	0.0272263	0.0490505	0.166403	3.64464	1.61305	1.53782	3.2741	7.59474	30.4893	0.0358817	1.09401	38.6832	39.8251	4.32044	32.6586	112.956	0.0546728	0.110653	0.0187896	0.0349193	0.160735	1.19007	0.392761	0.64579	1.13628	2.31157	58.1495	0.0193104	1.12289	117.072	168.986	19.5192	62.2889	644.426	0.0202435	0.0237017	0.00827994	0.0194214	0.030112
AAGATTGCTAATAGTCGAAAG	29.4144	0.13307	3.91417	41.3827	44.1763	2.5142	31.4459	149.244	0.236856	0.270537	0.0455913	0.130761	1	4.32776	1.59026	2.15735	4.05214	7.51527	50.5617	0.0276358	1.39731	58.092	33.3245	23.1782	52.3669	128.075	0.0315721	0.0481807	0.0199108	0.0272279	0.0474101	1.48642	0.382889	1.02458	1.40964	2.5009	75.0728	0.0262518	1.9708	103.733	76.4986	39.7581	79.3256	351.237	0.0260821	0.00530201	0.0140047	0.0263449	0.0336733
AAGATTGCTAATAGTCGCAAA	34.1779	0.0532956	1.82153	68.6348	130.645	3.53896	37.3535	478.429	0.0805703	0.131951	0.0156789	0.0513	0.353681	2.39474	1.70482	1.16424	1.90415	7.60052	68.0259	0.0301628	2.05185	75.972	31.7429	38.4951	70.2934	144.968	0.03216	0.0360784	0.0222727	0.0298607	0.0436557	2.17466	0.475833	1.54064	2.08708	3.34452	166.304	0.017871	2.97202	225.655	128.556	65.7293	194.14	507.873	0.018011	0.00383059	0.0128161	0.0176621	0.0269318
AAGATTGCTAATAGTCGCAAC	65.1794	0.0366273	2.38735	193.31	355.801	0.904535	75.8987	1223.38	0.0762356	0.179428	0.0133722	0.0363157	0.995005	4.47654	4.62136	0.773197	2.85595	17.5122	62.954	0.0374571	2.35807	67.3605	28.3484	24.5772	64.2588	130.219	0.0471977	0.0852515	0.0292066	0.0372913	0.0648313	2.44692	0.652951	1.4044	2.36302	3.98218	45.0138	0.0328889	1.48046	79.9367	123.876	7.82408	49.74	450.44	0.0444726	0.0887537	0.012225	0.0327064	0.0993067
AAGATTGCTAATAGTCGCAAG	39.2449	0.161388	6.33367	61.3341	65.417	3.85237	42.5763	229.446	0.246657	0.245717	0.0628406	0.159434	1	7.46767	3.432	3.35391	6.62197	15.5259	51.8827	0.0375058	1.9459	57.4946	28.4579	14.9239	52.7389	126.77	0.0475491	0.0764112	0.0235779	0.0370812	0.0888422	2.02348	0.511283	1.29338	1.94171	3.29955	103.558	0.0320478	3.31881	121.655	50.7142	69.554	105.582	271.096	0.0317829	0.00457452	0.0222029	0.0320422	0.0397591
AAGATTGCTAATAGTCGCAAT	73.0181	0.040217	2.93657	227.311	355.226	22.7266	81.9694	1265.42	0.0415548	0.0186601	0.016149	0.0397736	0.0862449	5.75815	5.74443	1.7902	3.24158	22.5818	38.6339	0.0511539	1.97627	45.162	29.3607	18.559	39.4888	113.289	0.0536694	0.0315089	0.0272321	0.0505757	0.090393	2.08767	0.476371	1.58322	1.99411	3.49352	56.7166	0.0296418	1.68119	79.6894	87.3133	7.33066	61.1031	365.687	0.0418899	0.0928868	0.0137753	0.0297208	0.0866691
AAGATTGCTAATAGTCGCACG	38.4785	0.039266	1.5109	117.396	306.58	15.134	43.1078	1065.17	0.0402564	0.0156849	0.0114242	0.0379413	0.0804813	2.65574	3.47833	1.13828	1.53945	14.5325	64.3686	0.0301562	1.94111	73.0172	35.1973	22.7338	66.522	160.564	0.0383061	0.0730202	0.0192747	0.0298803	0.059883	2.05407	0.53781	1.19283	1.98186	3.37735	172.337	0.0168639	2.90628	223.659	144.242	48.0302	188.195	560.343	0.0177249	0.00562601	0.00979486	0.0167454	0.0311819
AAGATTGCTAATAGTCGCAGG	901.453	0.01759	15.8566	667.908	695.353	15.5372	551.686	2439.46	0.0324797	0.0908803	0.0121859	0.0215439	0.0547898	11.5281	10.4773	0.748264	10.6133	36.4909	76.4113	0.038462	2.93893	77.8064	35.6432	12.2041	77.9806	147.976	0.055882	0.114017	0.0304887	0.0395558	0.0944368	3.02846	1.05955	1.0278	2.99568	5.082	88.9379	0.0307494	2.73479	108.675	61.6	43.1872	94.1095	270.194	0.0316589	0.0281455	0.0202018	0.0307396	0.0426451
AAGATTGCTAATAGTCGCATG	48.9157	0.0373459	1.8268	110.598	286.249	28.9264	50.529	799.737	0.0366771	0.00739861	0.0130271	0.0372531	0.0497462	2.72724	3.21675	1.36896	1.86311	10.759	84.7721	0.0333416	2.82643	88.634	40.8903	28.8374	82.5263	181.398	0.0412693	0.073783	0.027117	0.0334659	0.055925	2.9258	1.11457	1.57647	2.7898	5.62074	81.2057	0.0269177	2.18587	103.192	65.6835	47.3284	84.9789	324.25	0.0265599	0.00367006	0.015773	0.0270897	0.0315573
AAGATTGCTAATAGTCGCCAG	18.3177	0.0553885	1.01459	289.401	1549.06	0.657011	23.046	3491.11	0.19833	0.329791	0.0100102	0.0519429	1	4.11756	16.2055	0.625561	1.11898	36.5688	65.6736	0.0309916	2.03533	66.1605	20.0274	29.3567	66.0195	106.393	0.040871	0.0868214	0.0265725	0.031044	0.0452195	2.0565	0.434866	1.262	2.03097	2.95563	180.605	0.0181267	3.27377	177.152	56.941	82.6052	174.463	300.053	0.0202183	0.0288966	0.0136007	0.0185516	0.0240066
AAGATTGCTAATAGTCGCGAG	55.3784	0.0265977	1.47294	189.376	316.072	0.661376	62.667	1249.47	0.0719625	0.185966	0.00792105	0.0278423	0.972989	2.883	2.63625	0.638254	1.73611	9.82658	53.4865	0.0295116	1.57847	59.8256	33.4738	12.447	54.675	145.186	0.0375203	0.061857	0.017248	0.030547	0.0698297	1.66369	0.530756	0.790309	1.60826	2.80501	69.4764	0.0228697	1.5889	91.8273	73.2605	1.05742	74.7794	274.899	0.0499463	0.147251	0.0123778	0.0234888	0.581832
AAGATTGCTAATAGTCGCTAG	16.5475	0.0601684	0.995635	114.205	490.515	0.725366	19.9684	1881.58	0.231379	0.357235	0.00795962	0.0528168	1	1.84611	3.55225	0.670405	1.05903	16.0862	49.8247	0.0289095	1.44041	50.6454	20.3726	19.0506	47.7997	99.5923	0.0434435	0.0965368	0.0190338	0.0292983	0.0554809	1.4438	0.277813	1.07565	1.4059	2.07765	95.4884	0.0140943	1.34584	115.3	69.5305	17.1968	106.325	243.307	0.0158122	0.0307951	0.00997992	0.0143493	0.0232757
AAGATTGCTAATAGTCGGAAG	17.4822	0.132736	2.32051	39.8067	71.9546	1.62822	19.6974	272.507	0.327482	0.37386	0.0241346	0.124231	1	2.85776	1.3635	1.45807	2.5253	6.50163	50.8501	0.023638	1.20199	58.0242	33.5754	8.90501	51.1852	139.587	0.0445602	0.120278	0.0122179	0.0237044	0.0938923	1.24827	0.27015	0.810917	1.22173	1.88187	108.959	0.0213965	2.33135	126.435	50.6642	69.7839	112.6	268.493	0.0212211	0.0024548	0.0155555	0.0214145	0.0252028
AAGATTGCTAATAGTCGTAAG	50.1974	0.260091	13.0559	70.2756	69.5908	6.13434	51.0819	235.536	0.346497	0.240202	0.103886	0.265053	1	14.9848	7.52005	5.28223	13.5643	32.1964	51.9328	0.02832	1.47074	59.1093	35.8496	5.7944	52.8666	144.815	0.0453749	0.0969025	0.0155566	0.0284519	0.159243	1.53409	0.482451	0.898317	1.45041	2.72542	61.015	0.0598735	3.65318	79.0073	54.4701	27.2975	65.9102	232.2	0.0607067	0.0171668	0.0301987	0.0590604	0.104566
AAGATTGCTAATAGTCTCAAG	19.019	0.101682	1.9339	36.8465	68.2681	1.2835	21.1307	195.99	0.272017	0.351971	0.0205695	0.0972638	1	2.27746	1.06348	1.1607	2.02015	4.59618	58.6607	0.0277655	1.62874	60.2948	25.2874	16.3781	58.8973	115.796	0.0412221	0.0951518	0.0210177	0.0277543	0.0646001	1.63788	0.386986	1.06741	1.59624	2.53513	89.8187	0.019189	1.72353	117.122	70.3965	48.7898	95.2615	329.088	0.0190594	0.00347551	0.011648	0.0192974	0.0251105
AAGATTGCTAATAGTGGCAAG	60.7103	0.0219821	1.33454	84.3211	108.783	23.9035	60.998	320.34	0.0225187	0.00517627	0.0110249	0.0224653	0.0340954	1.59105	1.0306	0.769767	1.36607	3.68764	67.3749	0.0199517	1.34424	68.4427	22.7665	37.849	64.8818	123.039	0.0284499	0.078819	0.0149729	0.0202765	0.025188	1.35749	0.30688	0.947566	1.32246	2.11554	106.48	0.0127954	1.36246	157.972	113.224	45.87	114.24	475.721	0.0131667	0.0142278	0.00747014	0.0127882	0.0179914
AAGATTGCTAATAGTTGCAAG	85.2239	0.0246289	2.09897	245.826	316.834	25.771	95.8667	1284.12	0.0256982	0.0117269	0.0103723	0.0243628	0.0546505	3.9917	3.27034	1.27157	2.37282	13.6239	36.1794	0.0368337	1.33262	42.948	29.7947	3.87138	38.4005	105.824	0.0570688	0.109649	0.0187378	0.0362368	0.224153	1.40414	0.392726	0.818357	1.34793	2.27393	80.0263	0.0214132	1.71362	110.781	82.9311	31.5764	87.7516	350.284	0.0214148	0.00450008	0.012373	0.0212287	0.0315904
AAGATTGCTAATATTCGCAAG	45.9469	0.0404085	1.85664	113.412	196.876	17.3497	51.3107	765.072	0.0416561	0.016805	0.0141116	0.0396264	0.0849141	2.96787	2.7235	1.34718	1.97007	12.1763	74.926	0.030698	2.30007	77.4821	22.2012	46.5032	74.2542	125.467	0.0334393	0.0423909	0.0258493	0.0309293	0.0351434	2.34723	0.48928	1.60873	2.30056	3.39961	211.708	0.0180299	3.81707	234.391	99.5574	85.5593	221.192	442.069	0.0183853	0.00299115	0.0140956	0.017961	0.0254287
AAGATTGCTAATCGTCGCAAG	42.0536	0.0418722	1.76088	80.8593	229.66	10.1765	45.7041	440.363	0.0490085	0.0573326	0.0155494	0.0410982	0.105123	2.32007	2.39742	1.00977	1.83095	6.81406	38.6797	0.0451069	1.74472	43.7695	22.4503	13.4297	40.7342	89.5225	0.0494797	0.025618	0.02806	0.0440968	0.103537	1.82403	0.402493	1.20419	1.75747	2.71269	124.383	0.023024	2.8638	197.521	137.749	46.7178	141.893	540.244	0.023015	0.00608697	0.0142224	0.0226529	0.0367953
AAGATTGCTAATGGTCGCAAG	48.735	0.0280112	1.36512	190.929	391.79	4.87964	58.0402	1577.18	0.0450294	0.111841	0.0102921	0.0276154	0.142787	3.20034	4.02575	0.633041	1.52518	15.6179	81.8237	0.0191879	1.57003	89.4187	37.3214	42.6357	82.6418	184.731	0.0251023	0.0652311	0.0147584	0.0190272	0.0266209	1.65344	0.46514	1.05814	1.56668	2.81057	91.7125	0.0167267	1.53405	116.237	75.6453	24.7657	97.1431	297.581	0.01735	0.00407381	0.00968358	0.0171883	0.0257693
AAGATTGCTAATTGTCGCAAG	58.4495	0.0352146	2.05827	232.663	283.076	7.91558	72.0519	970.917	0.0478171	0.0872129	0.0135999	0.0344416	0.150551	4.71047	3.88614	1.17225	2.50066	13.6333	92.8112	0.0322526	2.99341	93.0659	33.555	36.4403	90.6348	166.498	0.0386886	0.0682821	0.0293003	0.0326055	0.0407964	3.04873	0.990449	1.44665	2.91796	5.3702	307.577	0.0197879	6.08631	323.14	115.641	127.13	315.42	557.632	0.0211237	0.0234383	0.0142032	0.019789	0.0296101
AAGATTGCTACTAGTCGCAAG	100.147	0.031964	3.20109	131.156	174.744	53.9189	103.291	305.918	0.0320911	0.0055513	0.020958	0.0320671	0.0426991	3.80347	3.29377	2.06871	3.33983	6.86593	66.4894	0.038398	2.55306	70.0223	31.4955	21.4381	66.0766	139.706	0.0503588	0.09287	0.0298403	0.0384478	0.0748093	2.62729	0.815527	1.46824	2.52939	4.57138	162.895	0.0162998	2.65516	210.119	137.049	29.2342	179.996	519.198	0.0180845	0.0150218	0.00839255	0.01652	0.0338207
AAGATTGCTAGTAGTCGCAAG	42.3581	0.0397344	1.68307	82.0205	152.301	17.9195	46.1481	671.248	0.0403636	0.0123326	0.0131872	0.0387714	0.0698232	2.32161	1.85431	1.17316	1.76003	9.30632	89.5918	0.0334422	2.99615	87.5872	42.9608	3.14183	83.3382	179.718	0.0578213	0.139501	0.0282677	0.0343157	0.618162	3.01926	1.27975	1.22398	2.76539	6.0316	102.989	0.0203331	2.09409	135.116	87.8525	24.2697	112.795	374.137	0.0212508	0.00696327	0.0118412	0.0204551	0.0348298
AAGATTGCTATTAGTCGCAAG	60.2358	0.0368158	2.21763	263.563	503.046	19.0726	68.0982	2051.65	0.0376654	0.0186016	0.0141117	0.035605	0.0897554	5.41029	7.08529	1.64441	2.45176	29.1426	50.7648	0.045248	2.29701	55.2022	26.1694	21.4677	52.7473	103.273	0.051323	0.0615525	0.0348633	0.0452947	0.0666389	2.40236	0.581496	1.38147	2.36949	3.52324	116.921	0.01975	2.3092	249.324	233.67	23.6054	146.803	847.863	0.0218971	0.017834	0.00910004	0.0192063	0.0500268
AAGATTGCTCATAGTCGCAAG	44.2166	0.0549408	2.4293	92.2544	130.262	7.65772	51.3803	537.243	0.0713773	0.0984943	0.0194947	0.0532901	0.219584	3.4578	2.31165	1.4969	2.62031	10.3639	96.492	0.0307475	2.96689	97.4961	40.7141	31.5633	93.7246	185.103	0.0482746	0.118157	0.0238606	0.0308304	0.05563	2.98095	0.912756	1.78716	2.84622	5.16463	140.502	0.0230801	3.24279	154.646	69.1192	51.2253	147.792	293.859	0.0237499	0.00581965	0.0161829	0.0230328	0.0364979
AAGATTGCTGATAGTCGCAAG	79.963	0.0356833	2.85334	205.361	311.863	15.634	95.4906	1108.09	0.0434838	0.0721308	0.0164219	0.0352944	0.0872986	5.12114	4.83049	1.1265	3.5161	18.2113	94.9896	0.0308165	2.92725	92.8589	24.3618	53.9773	91.3289	142.942	0.0405651	0.0867927	0.0278226	0.0309613	0.0394941	2.90106	0.620229	2.06504	2.83611	4.28576	106.287	0.0204277	2.17119	199.205	171.418	47.7175	119.935	656.913	0.0200772	0.00507891	0.0118587	0.0200174	0.0311377
AAGATTGCTTATAGTCGCAAG	78.293	0.0388822	3.04421	158.787	180.864	27.3548	87.6339	625.542	0.0394851	0.0155396	0.0193233	0.038173	0.0781261	4.60224	3.32696	1.87117	3.34362	13.2722	48.0676	0.0453781	2.18122	51.751	23.7657	28.7903	48.7815	97.9534	0.0509355	0.0616298	0.0370627	0.0451734	0.0612824	2.25049	0.449364	1.67219	2.19558	3.31439	134.06	0.0223242	2.99278	192.783	133.366	24.6568	163.276	505.556	0.0241755	0.0246996	0.0140179	0.0224025	0.0380325
AAGATTGGTAATAGTCGCAAG	47.5957	0.0448488	2.13461	106.95	173.837	15.7728	54.0625	707.035	0.0473541	0.0238167	0.0159597	0.0437212	0.104495	3.22928	2.68099	1.48526	2.25939	11.681	71.2884	0.0407953	2.90823	76.0241	28.4359	31.8879	72.6874	137.718	0.0494391	0.0796017	0.029792	0.040632	0.0669958	2.99684	0.641831	1.9528	2.94699	4.45555	165.837	0.0204751	3.39555	225.743	143.497	47.0054	191.545	555.481	0.0208043	0.00390882	0.0135996	0.0206037	0.0291023
AAGATTGTTAATAGTCGCAAG	66.7113	0.052315	3.49	179.34	413.152	15.5005	76.07	1305.13	0.0596109	0.0633634	0.0222754	0.0516293	0.130685	6.06768	7.84891	1.69914	3.85711	30.3725	56.8082	0.0513452	2.91683	62.5738	30.1749	24.4338	55.8653	135.628	0.0577742	0.0623873	0.0348833	0.0514955	0.0856382	3.05568	0.827144	1.973	2.90838	5.16322	139.208	0.0254281	3.53981	195.503	129.547	38.4002	161.834	499.776	0.0260983	0.00735855	0.0159491	0.0252462	0.0420002
AAGATTTCTAATAGTCGCAAG	61.847	0.0655764	4.0557	89.5557	67.8519	17.5193	68.1893	268.945	0.0702707	0.0346805	0.0327807	0.0639506	0.162829	4.82926	1.87448	2.61986	4.27069	9.08084	52.0118	0.0426861	2.22018	54.5108	27.4298	14.3084	49.4917	124.126	0.056349	0.0926007	0.0265776	0.0432655	0.100224	2.26276	0.672644	1.44572	2.17558	3.8999	87.6643	0.0372198	3.26285	108.109	59.4091	40.7284	93.2965	262.41	0.0374541	0.0106938	0.0240915	0.0366936	0.0549651
AAGCACCTAGGTCATCGGGTG	1389.5	0.025447	35.3588	1174.66	907.213	14.2156	1265.56	2934.51	0.0427949	0.0918264	0.0156352	0.0275308	0.10758	27.6657	17.8402	1.33863	32.2974	57.6582	59.661	0.0658423	3.92822	64.9866	39.2608	12.0378	58.3478	163.458	0.0793465	0.0771486	0.0423199	0.0686923	0.14348	4.15481	1.74016	1.8218	3.88396	8.36575	213.744	0.0337518	7.21423	210.88	72.1484	58.4486	211.073	366.099	0.0464688	0.0947499	0.0235635	0.0339818	0.0772288
AAGCATGCTAATAGTCGCAAG	68.2066	0.122524	8.35694	95.1143	97.3401	3.72115	71.3552	299.761	0.157957	0.154091	0.0529478	0.123531	0.979414	9.67248	4.89759	3.03232	9.18558	18.9241	60.7863	0.0443634	2.69669	62.0296	37.9822	14.6311	58.2789	149.285	0.0571735	0.0760013	0.0351379	0.0469538	0.0893165	2.80192	1.35595	1.25569	2.62677	6.17395	68.5644	0.0584514	4.00768	86.4518	57.3218	38.6329	69.0436	262.883	0.0585659	0.0121952	0.0328246	0.0586976	0.0787174
AAGCCTGCTAATAGTCGCAAG	115.865	0.37034	42.9095	261.773	259.144	30.7407	134.039	905.488	0.389441	0.168581	0.178819	0.366929	0.818273	71.8972	48.4726	20.6632	51.1163	182.873	50.4617	0.0488198	2.46353	52.8158	29.6853	2.67126	47.8859	127.672	0.0777445	0.141685	0.027619	0.0500869	0.512584	2.49893	0.705518	1.41568	2.39424	4.12696	123.928	0.140841	17.4541	133.583	50.7628	68.1983	122.948	260.314	0.144178	0.0426601	0.105078	0.141622	0.173451
AAGCGTGCTAATAGTCGCAAG	50.175	0.102028	5.11925	135.213	200.885	3.4517	58.2461	730.532	0.14903	0.181368	0.033387	0.098654	0.999918	8.29822	6.54856	2.72832	5.58473	24.6856	57.7249	0.0492253	2.84153	58.358	43.1621	1.26598	51.7029	158.032	0.108221	0.193784	0.0331391	0.0531485	0.979771	2.95443	1.63136	1.00907	2.6994	6.91617	61.029	0.0575786	3.51397	71.7909	40.9787	27.1713	63.4762	174.794	0.0583955	0.0112091	0.0369413	0.0581342	0.0794911
AAGCTAGCTAATAGTCGCAAG	77.1898	0.0717907	5.54151	187.023	221.755	26.581	89.5702	761.038	0.0730254	0.0300336	0.0338755	0.0705162	0.151408	9.42842	7.18744	3.78748	6.15975	28.6013	62.3612	0.0543602	3.38997	63.6558	33.1402	13.2692	58.6826	139.611	0.0715463	0.101812	0.037832	0.0556765	0.153526	3.44227	1.28482	1.76762	3.29889	6.55524	76.2298	0.0487603	3.71699	84.7502	35.1782	32.8003	79.2834	163.681	0.0534297	0.0569636	0.0332279	0.0483435	0.0769106
AAGCTCGCTAATAGTCGCAAG	87.3761	0.0470286	4.10918	278.66	344.308	21.2955	104.367	1170.03	0.0504118	0.0289608	0.0219693	0.0460129	0.126357	8.4477	7.33827	2.40685	5.02012	28.3547	105.485	0.0354485	3.73927	105.013	43.4385	33.0198	101.865	195.131	0.0508136	0.113013	0.0297264	0.0359808	0.0523579	3.78827	1.36965	1.58018	3.63378	6.75852	93.329	0.0348617	3.25361	129.877	89.8838	32.7821	98.8294	359.185	0.0361188	0.0132136	0.0176714	0.0347075	0.0681613
AAGCTGGCTAATAGTCGCAAG	89.1312	0.0486894	4.33974	164.362	141.142	32.585	102.887	543.754	0.0492094	0.0171832	0.0252131	0.0478825	0.0889771	6.33971	3.48897	2.45272	4.95119	14.6901	108.841	0.0380205	4.13819	108.478	50.9874	20.8796	101.986	218.958	0.0598577	0.133769	0.0267008	0.0385227	0.124155	4.12481	1.52758	2.23737	3.909	7.65053	71.9094	0.0444934	3.19949	97.4115	71.4445	38.9617	74.0427	325.721	0.0461599	0.036873	0.024073	0.0445075	0.0660294
AAGCTTACTAATAGTCGCAAG	68.7793	0.0577697	3.97336	97.4284	96.359	36.366	73.2556	364.658	0.0573091	0.0131116	0.0286506	0.0575758	0.0856211	4.81008	2.47198	2.86116	4.1354	10.3553	38.7349	0.049757	1.92733	49.4137	40.7875	1.33561	40.637	150.259	0.108335	0.202297	0.0257124	0.0491714	0.998162	2.10545	0.778552	1.04066	1.94761	4.03287	76.0454	0.0396502	3.01522	88.6579	39.6187	47.1945	79.3441	210.695	0.0393703	0.00668346	0.0253342	0.0392467	0.0541798
AAGCTTCCTAATAGTCGCAAG	49.0695	0.0621492	3.04963	83.0925	93.081	17.0653	52.9756	388.135	0.0659778	0.0308088	0.0243033	0.0610146	0.147025	3.83952	1.97307	2.32158	3.17318	9.71568	34.5277	0.0559072	1.93035	41.695	31.9601	1.94593	34.3409	122.964	0.0923895	0.151994	0.0266619	0.0561528	0.737842	2.03417	0.585613	1.29262	1.94128	3.52263	34.7453	0.0532147	1.84896	50.9352	68.7704	0.905921	38.3043	244.817	0.0923069	0.175941	0.0186637	0.0517366	0.987819
AAGCTTGATAATAGTCGCAAG	66.7833	0.0492508	3.28913	156.724	169.931	17.8329	76.7704	585.837	0.0525119	0.0298588	0.0225391	0.0478877	0.136063	5.30541	3.63124	2.2175	3.72723	15.483	41.5034	0.0414141	1.71883	51.8466	34.6983	13.2689	43.0229	134.787	0.0465256	0.0354232	0.0205768	0.0406795	0.107213	1.84471	0.421171	1.34406	1.75361	3.00068	83.1634	0.0361223	3.00405	122.712	106.225	36.6956	89.2796	452.213	0.0358958	0.00740732	0.0208019	0.0358015	0.0508591
AAGCTTGCAAATAGTCGCAAG	190.957	0.0443875	8.47612	239.51	144.243	61.0133	204.462	521.362	0.0460449	0.0117425	0.029859	0.044735	0.0737729	9.65658	4.01544	4.12919	9.63345	17.0354	74.3951	0.0414841	3.08621	78.3084	38.1098	30.1955	70.7773	173.8	0.0511487	0.0841664	0.0267892	0.0428574	0.0596815	3.18579	1.14953	1.79654	3.02041	6.00894	72.666	0.043239	3.142	94.7319	76.6525	11.9197	78.6083	276.768	0.0480194	0.0401027	0.0248091	0.0441882	0.0911824
AAGCTTGCCAATAGTCGCAAG	82.8125	0.0468041	3.87596	324.266	393.892	25.1575	100.051	1353.73	0.0471321	0.0200246	0.0210393	0.045663	0.0936101	9.88068	8.67991	2.09198	4.71273	28.9411	88.3454	0.037272	3.29281	90.6304	27.3361	50.7173	86.7751	151.851	0.0451766	0.0798008	0.0291432	0.0373041	0.0483764	3.34274	0.717234	2.33873	3.25076	5.05383	183.598	0.0318072	5.83973	196.858	98.9538	77.3821	176.714	406.734	0.0332092	0.00845013	0.0181044	0.0321727	0.0491972
AAGCTTGCGAATAGTCGCAAG	87.9715	0.0367342	3.23156	158.473	183.419	27.7342	97.9862	634.757	0.0372356	0.00926247	0.0184096	0.0372746	0.0557314	4.73464	3.26667	1.48306	3.70362	12.3347	87.9162	0.0358911	3.15541	99.5794	53.2886	22.6687	89.7468	215.332	0.0463274	0.0847634	0.0211756	0.0360996	0.076334	3.34739	1.17477	1.46096	3.20973	5.92271	95.5	0.0349788	3.34047	126.067	94.5223	14.0016	104.83	385.763	0.0397656	0.0462343	0.0218361	0.0356092	0.0683231
AAGCTTGCTAAAAGTCGCAAG	99.8254	0.0596513	5.95471	228.801	201.803	26.7829	117.018	647.508	0.0629686	0.0309352	0.0306693	0.0583301	0.1448	9.81138	5.6784	3.54491	7.01435	21.3392	93.8214	0.0489391	4.59153	92.6565	20.4686	60.126	92.1606	131.733	0.0593478	0.0939059	0.0449227	0.0489501	0.0566581	4.56894	0.764163	3.32234	4.5292	6.27655	104.361	0.0503472	5.25427	135.289	82.6008	60.2704	107.502	387.25	0.0516979	0.0400623	0.0333223	0.0504085	0.0661197
AAGCTTGCTAACAGTCGCAAG	37.4129	0.117826	4.4082	70.2514	111.389	4.88294	39.7793	390.212	0.153151	0.147891	0.0377383	0.116001	0.602993	5.68078	3.76342	2.82396	4.55512	15.5643	102.05	0.0369631	3.77209	100.693	31.6761	51.6397	98.1362	168.017	0.0493967	0.100795	0.0302914	0.0369707	0.0538583	3.74222	0.895085	2.42789	3.64472	5.76647	31.972	0.0634997	2.03021	64.3421	135.16	0.956299	35.5763	350.269	0.17523	0.291418	0.0197295	0.0624183	1
AAGCTTGCTAAGAGTCGCAAG	47.3153	0.0951126	4.50028	78.7323	91.2951	16.1202	48.9922	367.039	0.100202	0.0376034	0.035993	0.0961583	0.182496	5.64029	2.88094	2.84563	4.70708	14.4483	77.9986	0.0512387	3.99655	83.517	42.2811	23.1895	75.424	184.212	0.0649568	0.0971885	0.0314124	0.0515001	0.107432	4.11391	1.36574	2.34354	3.88473	7.32259	69.1177	0.066124	4.57034	80.8106	40.3086	28.7175	73.2975	162.042	0.0695304	0.0517769	0.0484945	0.0655488	0.0997254
AAGCTTGCTAATAATCGCAAG	85.6836	0.0316293	2.71011	154.208	146.364	28.6812	94.6304	520.481	0.032421	0.0127342	0.016328	0.0310331	0.0645411	3.80716	2.30416	1.60753	3.01114	8.92686	43.0515	0.0326182	1.40426	54.62	45.5231	19.6154	46.0485	179.09	0.0332926	0.00968637	0.0139871	0.0320276	0.0565552	1.55602	0.512106	0.998598	1.44668	3.16182	68.0386	0.0246532	1.67737	137.961	134.531	16.0099	84.4873	495.266	0.028588	0.0458117	0.0109431	0.0241446	0.0608334
AAGCTTGCTAATACTCGCAAG	55.7403	0.0317907	1.77202	73.6378	68.5436	24.3636	57.3712	228.979	0.0335038	0.0283208	0.0163698	0.0316301	0.0510262	2.04936	0.947086	1.18595	1.79814	5.10195	41.8259	0.0284009	1.18789	49.5868	28.8358	14.3157	44.3852	117.398	0.0313578	0.026593	0.0160362	0.0277402	0.0596762	1.26968	0.291436	0.772454	1.24981	1.95959	135.945	0.0217793	2.96079	149.185	64.9124	55.3695	139.196	312.236	0.0226883	0.0230169	0.01694	0.0219578	0.026958
AAGCTTGCTAATAGACGCAAG	60.7661	0.0347411	2.11108	160.737	214.548	11.7039	68.9964	681.614	0.0405462	0.0329109	0.0150768	0.0338427	0.1368	3.51139	2.99803	1.52484	2.32314	11.9831	40.4319	0.0268963	1.08747	52.4508	38.3806	9.44453	42.8676	136.538	0.0342125	0.0477675	0.0133564	0.0260565	0.0960779	1.17797	0.287969	0.863335	1.11381	1.92754	22.8251	0.0387888	0.885357	46.9482	96.2816	0.630881	23.711	354.139	0.130868	0.261121	0.00869889	0.0385226	0.996775
AAGCTTGCTAATAGCCGCAAG	59.135	0.065364	3.8653	155.962	196.826	2.99607	69.8379	742.165	0.0982428	0.153742	0.0250867	0.06361	0.54545	6.48838	5.03938	1.92908	4.38316	20.9194	132.41	0.0287175	3.80249	133.589	32.5283	85.5398	131.054	201.489	0.0343199	0.0668752	0.0259754	0.0287305	0.0333952	3.84835	0.811394	2.59891	3.77383	5.66811	159.34	0.0297631	4.74246	166.487	91.7557	25.9295	154.135	372.992	0.039102	0.0784873	0.0159148	0.0306149	0.056126
AAGCTTGCTAATAGGCGCAAG	40.9592	0.0410349	1.68076	186.599	293.028	0.997955	52.1396	1000.12	0.106971	0.227008	0.0123237	0.0401148	0.999773	3.94613	3.99198	0.821271	2.00626	13.8152	68.1402	0.0350117	2.3857	77.1237	43.3786	19.3184	66.9374	187.86	0.0419499	0.0642105	0.0186268	0.0357167	0.0673384	2.49179	0.745522	1.27576	2.42397	4.20282	65.7603	0.0273624	1.79936	87.8525	66.0323	34.7435	69.5317	279.823	0.0271339	0.0060924	0.014148	0.0270275	0.0406338
AAGCTTGCTAATAGTAGCAAG	77.2397	0.0369926	2.85729	171.549	199.02	27.4365	83.3771	743.84	0.0375314	0.012456	0.0170817	0.0372786	0.0631676	4.7955	3.8551	1.50452	3.10553	15.9088	65.9497	0.034723	2.28997	68.8481	30.0218	22.4023	65.3465	136.639	0.0448959	0.086766	0.0270161	0.0348015	0.064027	2.34	0.707258	1.33457	2.27031	4.0401	199.094	0.0182208	3.62766	221.683	102.901	65.825	216.099	422.177	0.0190384	0.00500607	0.0118356	0.018259	0.0308494
AAGCTTGCTAATAGTCACAAG	59.7381	0.0968836	5.78764	82.9502	77.7024	17.0413	63.6037	248.789	0.105095	0.0520575	0.0478615	0.0956867	0.23862	6.69169	3.26973	3.57235	5.95959	12.9233	55.2899	0.0445708	2.46431	59.2131	31.8001	18.6622	52.2494	141.269	0.0569483	0.0891993	0.0264129	0.0461898	0.0797281	2.54354	0.830826	1.45955	2.40841	4.55946	42.9064	0.045484	1.95156	70.5169	91.1382	22.3631	45.2262	412.786	0.0455834	0.0123693	0.016301	0.0454507	0.0699313
AAGCTTGCTAATAGTCCCAAG	86.0724	0.0539672	4.64508	117.609	86.7342	41.7365	92.7931	318.946	0.0538595	0.0139282	0.0324767	0.0532403	0.0865254	5.55024	2.49221	3.30904	4.89203	10.5364	64.8749	0.0305379	1.98114	71.4503	36.9265	16.2261	64.1775	148.282	0.0487226	0.114306	0.0195467	0.0305865	0.0834347	2.02996	0.49565	1.356	1.93328	3.21038	67.9476	0.0384237	2.6108	88.89	60.417	36.3881	69.3642	266.185	0.0386291	0.00962033	0.0205569	0.0385091	0.0567536
AAGCTTGCTAATAGTCGAAAG	52.0917	0.0880635	4.58737	81.4461	84.1594	12.9351	57.5221	317.312	0.101649	0.0822188	0.038061	0.0864095	0.253244	5.67033	2.80044	2.69947	4.8312	13.4137	39.5731	0.0426341	1.68716	41.3379	14.557	16.1848	40.075	66.7795	0.0540983	0.0855292	0.0293814	0.0423071	0.0901571	1.70052	0.150913	1.44563	1.69072	1.97624	63.013	0.0460826	2.90381	74.3872	44.9127	41.8771	65.0537	180.748	0.0469763	0.0337101	0.0265657	0.0455022	0.0588314
AAGCTTGCTAATAGTCGCAAA	58.6726	0.057644	3.38212	355.94	567.218	13.299	66.8061	1990.65	0.0651244	0.0582272	0.0202978	0.0566235	0.175026	10.8042	12.7026	2.08401	3.76671	44.6324	56.5552	0.0424893	2.40299	67.8262	46.1155	2.85389	58.3877	176.593	0.0747584	0.144077	0.0242609	0.0429282	0.50056	2.60047	1.04707	1.07759	2.4104	5.09167	74.2131	0.0448709	3.33001	100.55	66.9559	31.8582	78.6866	298.76	0.0465527	0.0312615	0.0231919	0.0446081	0.0815353
AAGCTTGCTAATAGTCGCAAC	48.5468	0.0574173	2.78743	91.1121	145.211	1.49094	52.8413	388.566	0.125628	0.222831	0.0231589	0.056717	0.999977	3.73925	2.61983	1.2391	2.89515	9.55027	57.6813	0.0377724	2.17876	63.0106	43.8947	0.845592	56.0197	163.562	0.109422	0.235023	0.0245402	0.0386533	0.997394	2.2983	1.05007	0.755664	2.09863	4.75189	42.919	0.0467376	2.00593	59.7345	72.0036	22.9497	45.0451	221.179	0.0464236	0.00741654	0.0185135	0.0461957	0.0606339
AAGCTTGCTAATAGTCGCAAG	55.7312	0.0934173	5.20626	87.3587	89.5919	11.9501	59.8256	323.482	0.108911	0.0889513	0.0394139	0.0924401	0.27762	6.42135	3.25805	2.87722	5.4306	14.1518	59.5083	0.0413409	2.46013	64.9643	32.1164	16.5754	59.6436	138.87	0.0530768	0.0877947	0.0266257	0.0413736	0.0971771	2.54976	0.737679	1.57222	2.43619	4.3095	67.4331	0.0463623	3.12635	80.1514	42.327	49.5992	69.0334	213.461	0.0457078	0.00657589	0.0261075	0.0465189	0.0538113
AAGCTTGCTAATAGTCGCAAT	57.033	0.0569274	3.24674	189.113	320.328	6.45962	60.0456	1285.73	0.0763456	0.104195	0.0192331	0.0592084	0.245222	6.39725	6.41759	1.47759	3.54832	24.2982	63.013	0.0436103	2.74802	72.6704	47.1489	12.9501	60.7458	196.346	0.0554095	0.0803272	0.0229463	0.045309	0.101615	2.95469	1.19648	1.27613	2.7573	5.71756	92.6569	0.0407325	3.77415	171.943	166.96	27.697	101.909	625.242	0.0424966	0.0170937	0.0180096	0.0409031	0.0822646
AAGCTTGCTAATAGTCGCACG	103.93	0.042981	4.46703	288.53	286.858	27.9418	132.902	981.01	0.044417	0.0199085	0.0215954	0.0417751	0.0953688	8.82944	6.22136	2.33569	6.04387	23.2946	58.0594	0.0397806	2.30964	59.1712	35.6598	0.714453	58.1185	127.753	0.117992	0.250075	0.0332633	0.0411086	0.998622	2.40617	1.01577	0.693504	2.33246	4.6059	26.8279	0.0751013	2.01481	43.8982	66.6759	4.52118	29.5569	253.82	0.0973788	0.120386	0.018925	0.0713277	0.324029
AAGCTTGCTAATAGTCGCAGG	135.079	0.0293435	3.96369	990.408	1899.11	23.9992	385.018	4957.65	0.0308286	0.0183804	0.0151738	0.0282385	0.0624695	19.9882	32.9002	1.30738	10.5529	89.4578	102.319	0.0320502	3.27936	100.829	47.8861	25.1415	96.0338	199.018	0.0512464	0.12659	0.025658	0.032787	0.0583732	3.31433	1.38953	1.2532	3.11846	6.42287	64.6664	0.0457037	2.95549	103.198	91.7404	5.22715	72.2856	371.086	0.0675455	0.121451	0.019087	0.0452838	0.256691
AAGCTTGCTAATAGTCGCATG	103.108	0.0441963	4.55699	240.711	270.136	26.0928	113.81	1061.78	0.0461816	0.0178767	0.0196648	0.0444766	0.0817757	7.80343	5.45588	1.85063	5.45749	21.4516	65.6891	0.0463148	3.04237	75.7184	51.1104	5.83763	64.0318	202.328	0.0734015	0.133542	0.0228346	0.0470387	0.260073	3.23601	1.31845	1.28478	3.01882	6.16185	57.5007	0.0478745	2.75282	82.2125	81.6422	19.6743	61.8668	330.433	0.0489387	0.0136066	0.0226821	0.0473537	0.0812504
AAGCTTGCTAATAGTCGCCAG	973.303	0.0267184	26.0051	860.334	882.787	1.30689	698.941	2939.85	0.0648954	0.159209	0.016872	0.030459	0.989312	20.3857	17.4876	1.02226	20.3519	63.2546	121.726	0.0321494	3.91341	122.94	50.538	44.102	118.222	226.057	0.040196	0.0807971	0.0284042	0.0326646	0.0394978	4.02945	1.60065	1.6817	3.84562	7.45044	111.105	0.0446389	4.95961	152.337	99.7733	52.4597	116.219	433.532	0.0448589	0.0113588	0.0263964	0.0445932	0.0686641
AAGCTTGCTAATAGTCGCGAG	1893.95	0.0213666	40.4673	2060.74	2251.39	65.1406	1786.17	5423.67	0.0235009	0.00762779	0.0137099	0.0217007	0.0468689	41.4665	40.7582	2.71106	36.9196	97.7215	101.128	0.039434	3.98788	103.311	38.5981	47.5057	97.0419	187.346	0.0499861	0.0928311	0.0283482	0.0396952	0.0556272	4.02767	1.11987	2.55067	3.88593	6.5287	120.57	0.049983	6.02644	134.912	75.8508	34.7982	120.061	295.676	0.0541637	0.0456661	0.0299021	0.0505025	0.0817826
AAGCTTGCTAATAGTCGCTAG	67.6056	0.0434638	2.9384	185.622	239.72	25.4694	71.8056	863.431	0.0436649	0.0145776	0.0185124	0.0434778	0.0729824	5.5699	4.75954	1.77253	3.16631	17.7334	86.6277	0.0288417	2.49849	92.2599	32.4723	46.3711	86.3642	168.777	0.0356468	0.0726801	0.0219076	0.0287447	0.0389742	2.58681	0.570944	1.7806	2.49786	4.00959	86.109	0.0352425	3.0347	99.1856	51.8681	40.3981	89.2273	206.057	0.0352985	0.00473046	0.0258916	0.0355582	0.0417902
AAGCTTGCTAATAGTCGGAAG	44.8401	0.0986929	4.4254	92.9568	118.691	3.74961	51.3272	443.693	0.135833	0.160289	0.0355185	0.0951887	0.841291	6.19328	3.86593	2.72163	4.72891	16.8502	33.6363	0.0518162	1.74291	42.1924	32.1512	1.35275	36.5409	117.571	0.129668	0.236343	0.0266558	0.0504102	0.999797	1.86343	0.564622	1.02288	1.76278	3.23681	49.5119	0.0500467	2.47791	58.4753	40.7925	13.0785	53.1582	128.759	0.0537645	0.0304483	0.0284235	0.0502404	0.0956494
AAGCTTGCTAATAGTCGTAAG	54.6484	0.204905	11.1977	75.951	67.9031	5.94936	55.9171	246.064	0.276706	0.220594	0.0805086	0.208453	1	12.7625	6.14015	4.76867	11.635	26.9698	16.6585	0.0675566	1.12539	32.4273	36.3176	0.933658	19.5749	107.785	0.273281	0.384225	0.0175897	0.0627488	1	1.2948	0.323495	0.876563	1.23007	2.10562	73.2775	0.0558333	4.09132	92.7005	53.1321	42.0504	75.8548	259.944	0.0555408	0.0118117	0.0319179	0.0555998	0.0804907
AAGCTTGCTAATAGTCTCAAG	39.4012	0.0723137	2.84924	76.1543	102.908	5.78862	42.6291	369.943	0.0962588	0.113652	0.0231241	0.0706044	0.370519	3.65773	2.05896	2.0078	2.99884	8.94456	39.1173	0.0402866	1.5759	48.2356	33.5958	1.26234	42.2794	130.701	0.0784878	0.165422	0.0210246	0.0394096	0.92975	1.67588	0.48151	1.06892	1.58684	2.86492	77.2316	0.0320863	2.47808	84.9337	32.8385	56.3866	78.1286	158.412	0.0317841	0.00316268	0.0210117	0.0320684	0.0362424
AAGCTTGCTAATAGTGGCAAG	26.4805	0.0433434	1.14775	67.2014	147.83	0.923263	31.9159	406.036	0.131515	0.262979	0.0107177	0.0398674	0.999999	1.57425	1.28586	0.760116	1.25858	4.41443	46.3	0.0311772	1.4435	53.9221	41.9769	3.58833	45.3528	151.163	0.0533243	0.115394	0.0189538	0.0320728	0.194155	1.5573	0.651317	0.680592	1.44082	3.18366	71.9318	0.0219116	1.57614	84.9136	43.9458	24.3248	76.4333	185.003	0.0259433	0.0520454	0.0156802	0.0217445	0.0396464
AAGCTTGCTAATAGTTGCAAG	57.9141	0.0492317	2.85121	110.86	186.653	22.0241	61.2305	563.323	0.0505284	0.0165838	0.0199093	0.0488991	0.0855072	3.97739	3.3113	1.74285	3.00777	11.9812	71.3031	0.035045	2.49882	79.4623	40.2177	21.5089	71.9351	173.248	0.0465969	0.0901082	0.021338	0.0349168	0.0776664	2.60183	0.723312	1.58001	2.48862	4.21347	86.5317	0.029215	2.52802	137.565	118.138	40.4589	93.6827	507.24	0.0288254	0.00674851	0.0165216	0.0287973	0.0437352
AAGCTTGCTAATATTCGCAAG	34.0617	0.047185	1.6072	270.304	456.972	0.922695	46.652	1599.91	0.165072	0.305207	0.0128056	0.0450728	1	5.33638	6.37197	0.827606	1.96196	21.8318	97.069	0.0297014	2.88308	106.897	49.8928	44.6487	95.4709	231.437	0.0309519	0.0235258	0.020671	0.0300196	0.0372625	3.07887	1.13949	1.5851	2.87585	5.8241	202.885	0.0239737	4.86392	228.138	105.442	67.7414	220.42	439.659	0.0248442	0.0056265	0.0166404	0.0240893	0.0376966
AAGCTTGCTAATCGTCGCAAG	56.4034	0.0467637	2.63763	301.465	452.836	14.5749	65.5208	1592.91	0.0503255	0.0388815	0.0175377	0.0450507	0.128257	7.93133	8.83204	1.71698	2.92719	29.8272	65.7641	0.0371148	2.44083	66.3088	22.814	33.2992	63.7661	119.595	0.0462899	0.0838391	0.0288961	0.0378638	0.0479317	2.4575	0.611773	1.57248	2.41027	3.96718	244.893	0.018229	4.46416	254.923	65.1896	150.858	246.649	400.227	0.0183962	0.00158285	0.0161551	0.0181573	0.021843
AAGCTTGCTAATGGTCGCAAG	49.8368	0.0572805	2.85467	338.218	1529.18	6.17182	57.7758	3122.45	0.0788219	0.123466	0.0192425	0.0559315	0.23956	9.10197	28.9799	1.49182	3.15456	63.7696	63.7284	0.0422825	2.69459	66.6365	30.2355	22.9606	62.8129	137.25	0.0483734	0.0582674	0.031651	0.0428296	0.072384	2.77173	0.923362	1.53491	2.67172	5.07762	152.633	0.039773	6.07067	164.484	62.1985	65.0954	157.462	297.828	0.0435732	0.0489004	0.029995	0.0395649	0.0594448
AAGCTTGCTAATTGTCGCAAG	53.85	0.0422203	2.27356	258.167	359.506	1.01065	70.7201	1310.32	0.103337	0.222551	0.0140988	0.0414985	0.999975	5.74785	5.25082	0.916845	3.0626	19.0958	92.9391	0.0354218	3.29207	95.2997	26.8739	54.9084	92.2756	153.793	0.0406556	0.0646832	0.0332078	0.0355093	0.0395552	3.3744	0.812997	2.1285	3.2819	5.27392	94.5387	0.0314705	2.97518	112.15	43.8924	56.6232	101.759	231.945	0.0311176	0.00547546	0.0210797	0.0307861	0.0432197
AAGCTTGCTACTAGTCGCAAG	33.4697	0.0673987	2.25582	106.105	386.074	1.4637	37.2154	643.791	0.110168	0.175903	0.0185044	0.0649593	0.998281	3.58156	5.39154	1.19947	2.40092	14.4987	56.6983	0.0521265	2.95548	62.4565	29.3141	17.3679	58.9152	130.495	0.0593585	0.0623793	0.0380328	0.0516259	0.115686	3.08146	0.852314	1.92616	2.96621	5.1229	106.267	0.0311492	3.31014	127.06	67.2702	49.6752	112.632	274.12	0.0312489	0.00315811	0.0233791	0.0316057	0.0348444
AAGCTTGCTAGTAGTCGCAAG	54.5963	0.0516094	2.81768	73.88	72.0943	7.30544	61.3268	190.06	0.0721814	0.120562	0.0292715	0.0507729	0.177305	3.27813	1.50258	1.24346	3.15389	5.70898	48.7745	0.0429472	2.09473	52.6282	25.1309	25.6053	47.6467	108.368	0.0500173	0.07122	0.0308774	0.0437215	0.0595884	2.16607	0.513589	1.52689	2.0926	3.38283	42.9138	0.0282606	1.21277	172.736	295.162	0.58358	49.9788	1123.33	0.107655	0.251778	0.00831552	0.0283785	0.999522
AAGCTTGCTATTAGTCGCAAG	54.4033	0.0624681	3.39847	120.813	212.231	7.59364	57.5883	727.928	0.0786786	0.0931016	0.0236683	0.0627814	0.225874	5.23641	4.81387	1.61279	3.5832	19.6007	96.003	0.0394161	3.78406	99.2876	52.0118	25.4522	88.3375	217.545	0.0556016	0.111516	0.0242468	0.0401731	0.0721354	3.87135	1.57969	1.75455	3.62853	7.49388	51.9076	0.0395994	2.05551	77.3722	82.0822	25.3305	56.5016	359.782	0.0396397	0.0106111	0.0163684	0.0386429	0.0643619
AAGCTTGCTCATAGTCGCAAG	33.7871	0.0884605	2.98882	130.705	299.334	2.43539	41.0286	1024.67	0.137662	0.191016	0.0228443	0.0835874	0.999947	5.5923	6.76077	2.0623	3.205	24.638	42.1499	0.0531452	2.24006	43.2698	18.2749	12.8499	41.2597	85.2026	0.0683967	0.0956946	0.0344038	0.0543314	0.112272	2.27019	0.48656	1.45275	2.21658	3.2727	43.6154	0.055322	2.41289	62.3072	63.1125	19.1756	46.7302	244.264	0.0561152	0.0188612	0.0209795	0.0534824	0.107224
AAGCTTGCTGATAGTCGCAAG	84.0973	0.0574718	4.83322	260.298	376.033	25.4216	99.1638	1406.12	0.0587165	0.0263483	0.025165	0.0568594	0.117366	9.96186	9.61768	2.531	5.7905	35.9448	32.5321	0.075908	2.46945	36.8238	23.626	10.1309	32.9835	80.8708	0.0928821	0.0976848	0.0433233	0.076279	0.172737	2.57895	0.553289	1.70057	2.52345	3.66626	97.2158	0.0474518	4.61307	117.849	63.7609	53.6337	99.8297	300.73	0.0476061	0.00925696	0.0293284	0.0478646	0.0621488
AAGCTTGCTTATAGTCGCAAG	84.6277	0.0525201	4.44465	156.264	168.572	18.7553	90.3066	660.377	0.0577164	0.0310245	0.0217025	0.0526147	0.120685	6.22763	3.81786	2.00441	4.86097	14.9554	58.3042	0.0424788	2.47669	69.0137	39.677	15.1681	60.285	173.217	0.052525	0.0739906	0.0238506	0.0418842	0.109278	2.65061	0.7759	1.55922	2.49715	4.61899	55.8224	0.0430472	2.403	72.0722	57.905	35.3237	59.1733	244.757	0.0423649	0.00746691	0.0194906	0.042448	0.0585258
AAGCTTGGTAATAGTCGCAAG	45.4191	0.0762044	3.46113	96.0658	127.378	6.9607	51.8006	487.79	0.0998702	0.124549	0.0265358	0.0733608	0.35647	4.85904	3.05228	2.26693	3.69058	13.0981	86.4391	0.0434963	3.75978	87.4292	33.3883	39.1262	83.0109	164.139	0.0565162	0.103517	0.0320894	0.0440253	0.0610606	3.79172	1.09169	2.36911	3.67711	6.38729	100.954	0.0400016	4.03832	124.408	72.6483	36.5352	105.284	288.454	0.0407369	0.0108589	0.0262205	0.0398001	0.0624079
AAGCTTGTTAATAGTCGCAAG	71.8416	0.0625546	4.49402	159.583	202.576	22.3061	81.1281	666.133	0.0642554	0.0271334	0.0290094	0.0617304	0.129673	7.20877	5.49741	2.50948	4.96708	22.6843	88.7007	0.0390383	3.46273	98.5834	47.4242	28.7789	90.7082	204.149	0.0475969	0.0784027	0.0257585	0.038932	0.0731771	3.62874	1.13637	1.88967	3.47137	6.198	73.6176	0.0475616	3.50137	91.1356	50.8903	37.5552	78.3252	247.635	0.0474038	0.0102951	0.027703	0.0467451	0.0722405
AAGCTTTCTAATAGTCGCAAG	54.9946	0.0737197	4.05418	95.6394	111.217	22.3011	57.7826	450.104	0.0754452	0.026601	0.0298806	0.0731212	0.139757	5.31993	3.02745	2.81274	4.2267	14.5326	68.7596	0.039277	2.70067	72.0127	39.5953	14.9375	63.7717	161.733	0.0508291	0.0823049	0.0304982	0.0397793	0.0985346	2.80367	1.19897	1.32027	2.64095	5.76659	57.9407	0.0485933	2.81553	77.4434	67.7653	15.8136	63.8471	251.793	0.0513804	0.0241499	0.0247432	0.0484307	0.0902474
AAGGATGCTAATAGTCGCAAG	51.7147	0.344223	17.8014	81.0447	82.7413	9.70621	54.07	294.028	0.431438	0.261371	0.126386	0.351009	1	21.5075	11.272	7.91886	18.7233	48.4756	52.835	0.0324409	1.71402	63.6354	40.6559	8.264	54.4129	165.951	0.0470829	0.0893888	0.0160209	0.0321231	0.142215	1.80957	0.489794	1.1638	1.72609	2.96906	139.58	0.0616879	8.61039	166.021	87.2055	61.459	144.168	382.699	0.0635603	0.0183988	0.0422652	0.0617684	0.0886611
AAGGCTGCTAATAGTCGCAAG	68.9337	0.374278	25.8004	110.199	105.874	16.1061	72.4415	390.705	0.412426	0.19404	0.150657	0.373468	1	32.198	16.2735	13.2201	27.3778	69.9013	61.3249	0.0406549	2.49316	63.5656	36.1161	2.32759	57.2992	148.129	0.0717597	0.15251	0.0245639	0.0415875	0.889138	2.51301	0.84472	1.50504	2.39157	4.5605	74.5249	0.150849	11.242	82.2418	32.3282	50.1444	75.2351	160.689	0.152301	0.0440879	0.111826	0.150745	0.193206
AAGGGTGCTAATAGTCGCAAG	44.0428	0.185372	8.16432	65.4087	65.0605	4.50759	46.3401	235.516	0.268417	0.240164	0.0711228	0.186666	1	9.44751	4.36037	3.95098	8.49418	19.6878	53.7628	0.0404417	2.17426	61.128	30.0036	17.869	55.978	129.319	0.0485657	0.0687775	0.0250163	0.040049	0.0910361	2.27748	0.501352	1.59564	2.18877	3.51817	129.193	0.0342345	4.42287	171.818	114.365	54.3225	133.295	523.724	0.0348702	0.0278212	0.025682	0.0344998	0.0380724
AAGGTAGCTAATAGTCGCAAG	58.8015	0.0749229	4.40559	76.615	54.4636	20.9589	62.7965	198.857	0.0782974	0.0300079	0.0412672	0.0735161	0.154903	4.98809	1.75854	2.90045	4.58537	9.81929	49.1225	0.045049	2.21292	55.1122	27.0075	16.9182	51.3899	115.535	0.0526268	0.0643106	0.0308571	0.0447929	0.0976295	2.32321	0.577554	1.44477	2.23574	3.66292	65.067	0.033546	2.18274	82.815	54.7607	35.227	68.8768	248.779	0.0334171	0.00654019	0.0180758	0.0333084	0.0468687
AAGGTCGCTAATAGTCGCAAG	40.3299	0.092255	3.72064	97.0455	187.724	2.76758	45.4271	556.271	0.135322	0.171854	0.0287609	0.0892981	0.999605	5.36929	4.74641	2.38633	3.91438	16.5713	54.7112	0.0489616	2.67875	56.4148	22.3999	20.1386	53.8891	107.344	0.0602265	0.0861798	0.0365705	0.0489844	0.093179	2.7196	0.670103	1.80446	2.6465	4.32696	84.2175	0.0421575	3.5504	102.821	57.5868	39.0737	88.4127	253.717	0.0422296	0.007376	0.0268118	0.0426256	0.0546497
AAGGTGGCTAATAGTCGCAAG	50.4209	0.046024	2.32057	104.723	124.7	9.03939	56.9926	485.297	0.0609614	0.0924791	0.0172368	0.044288	0.193354	3.28705	2.02969	1.53014	2.4994	8.91317	82.3467	0.0318448	2.62232	83.3303	34.0148	35.1409	79.0406	159.926	0.0412647	0.0823131	0.0241378	0.0322435	0.0460893	2.66285	0.88392	1.5506	2.54117	4.78512	132.095	0.0232794	3.07509	158.869	80.3611	85.6472	131.814	406.871	0.0244125	0.0282419	0.0188179	0.0230526	0.0271867
AAGGTTACTAATAGTCGCAAG	47.1573	0.0627122	2.95734	58.0177	46.7129	9.41386	48.3991	160.832	0.0753704	0.0716444	0.033997	0.062637	0.199286	3.23465	1.32451	1.65336	2.99623	5.87621	47.2629	0.0399418	1.88777	57.5453	40.6714	2.71273	48.5815	163.26	0.0675058	0.132445	0.0205525	0.0398554	0.53465	2.03254	0.743952	1.11615	1.89687	3.90339	88.056	0.0270899	2.38542	111.181	72.5125	36.471	91.5805	295.975	0.0278198	0.0212352	0.0170719	0.0269888	0.0377022
AAGGTTCCTAATAGTCGCAAG	49.4211	0.0422222	2.08667	87.5391	139.637	12.5809	55.3977	430.922	0.0493249	0.0607605	0.0174346	0.0414817	0.108855	2.75906	1.90495	1.19786	2.2222	7.78143	58.4334	0.0369241	2.1576	66.2493	31.7687	27.1073	59.7967	142.456	0.0421503	0.0588992	0.0239779	0.0366111	0.0622054	2.28105	0.515796	1.57661	2.18703	3.57576	84.4933	0.0245662	2.07568	101.799	51.722	31.5332	91.2895	229.388	0.0248418	0.00510722	0.0158648	0.0245413	0.0355817
AAGGTTGATAATAGTCGCAAG	50.8175	0.047665	2.42222	74.9636	86.5521	17.4839	55.6497	295.264	0.0501763	0.0220251	0.019565	0.0463339	0.110802	2.87543	1.46319	1.7823	2.53824	5.99306	57.3951	0.030908	1.77397	61.2705	27.8038	22.4269	57.2269	126.312	0.0373018	0.0625191	0.0239879	0.0309773	0.0525707	1.8437	0.555228	1.06781	1.75988	3.14966	75.9729	0.0231899	1.7618	97.7509	57.8108	31.3982	79.9983	251.987	0.0236572	0.00684743	0.012613	0.0231483	0.040052
AAGGTTGCAAATAGTCGCAAG	33.2873	0.057198	1.90397	68.1702	149.635	8.73005	35.8701	440.741	0.0672517	0.0614648	0.0165276	0.0562333	0.162439	2.53982	2.22384	1.31356	1.97715	7.85627	65.915	0.0265315	1.74883	73.5811	37.1686	16.9422	68.0017	158.436	0.0309891	0.0428134	0.0191499	0.0263395	0.0615748	1.8318	0.590854	0.936391	1.75713	3.23053	104.182	0.0240508	2.50567	107.311	49.5626	14.7258	106.44	194.302	0.0290724	0.0481202	0.0209418	0.0245154	0.0527386
AAGGTTGCCAATAGTCGCAAG	87.9268	0.036374	3.19825	156.846	210.963	48.6713	89.4268	662.858	0.0363409	0.00944055	0.0185932	0.0367245	0.0488527	4.47176	3.53457	2.34543	3.28678	14.431	61.3205	0.0409657	2.51203	66.0231	28.9137	20.9332	61.3649	129.18	0.0546559	0.0993877	0.0264616	0.0407336	0.0874549	2.5603	0.485852	1.83064	2.5097	3.64824	91.9016	0.0233289	2.14396	153.807	121.028	28.234	104.08	446.942	0.0247351	0.0214523	0.0120191	0.0224668	0.050351
AAGGTTGCGAATAGTCGCAAG	461.301	0.0190017	8.76551	732.769	777.636	77.6301	460.925	3029.88	0.0194988	0.00345919	0.0124886	0.0196417	0.0258431	12.7146	11.0401	1.78109	8.93859	42.7641	69.7395	0.0251376	1.75308	75.4398	35.3511	28.7496	67.8254	164.022	0.0281539	0.0431365	0.0174046	0.0258228	0.0357816	1.83143	0.599867	0.977435	1.75573	3.26593	40.2686	0.0369787	1.48908	54.3768	45.7621	15.4972	42.6271	222.895	0.0383999	0.0143358	0.0144618	0.0362093	0.0779135
AAGGTTGCTAAAAGTCGCAAG	64.1051	0.0844554	5.41402	108.139	100.034	14.7599	69.5095	376.746	0.0981625	0.0795573	0.0348233	0.0831583	0.262129	6.76808	3.02514	3.23439	5.8613	14.0727	59.744	0.0395154	2.36081	66.2844	38.9032	7.86639	59.3347	158.458	0.0538414	0.0832614	0.0265206	0.0397848	0.168945	2.4792	0.964525	1.29518	2.33946	4.86148	103.179	0.0285622	2.94701	116.34	54.3876	37.2273	106.209	228.374	0.0303917	0.0323335	0.0223441	0.0286771	0.0396165
AAGGTTGCTAACAGTCGCAAG	42.9518	0.123074	5.28623	56.1077	45.6851	3.66917	47.1031	162.226	0.185369	0.202668	0.0681169	0.12089	1	5.8452	2.37035	2.84511	5.44279	11.3672	81.9374	0.0338985	2.77755	88.088	46.8458	17.6911	80.2466	195.265	0.0495447	0.105714	0.0227071	0.0340046	0.0848079	2.86962	1.06884	1.47892	2.66992	5.41931	67.8553	0.0359602	2.44009	77.9523	37.1149	29.4452	71.961	164.799	0.0362627	0.00644699	0.0243888	0.0363271	0.0485973
AAGGTTGCTAAGAGTCGCAAG	25.0195	0.0990983	2.47939	56.6498	89.4843	2.39398	29.4177	398.802	0.184693	0.257493	0.0232683	0.0903901	1	3.23285	1.81416	1.95928	2.60644	9.65023	54.2108	0.0293675	1.59204	61.2317	34.8823	24.115	54.4133	145.06	0.030684	0.0205487	0.0192303	0.0295442	0.044379	1.68658	0.503955	0.974038	1.60839	2.88914	74.792	0.0320515	2.39719	97.532	60.5832	41.7108	76.2553	278.849	0.0319812	0.00747354	0.0179047	0.0320597	0.0467048
AAGGTTGCTAATAATCGCAAG	28.3842	0.0675646	1.91777	70.7214	166.252	1.56128	33.5861	670.902	0.119239	0.194577	0.0159848	0.0632087	0.998963	2.71423	2.43159	1.28823	2.00814	10.8094	44.6318	0.0383673	1.7124	52.3791	29.0392	7.76874	47.1369	117.335	0.0499999	0.0669303	0.0221813	0.0374522	0.163669	1.79203	0.380502	1.26337	1.73019	2.72133	119.201	0.0203238	2.42261	134.093	42.8164	72.4631	126.381	229.601	0.0202565	0.00285463	0.0159687	0.020105	0.0265215
AAGGTTGCTAATACTCGCAAG	62.0399	0.0353876	2.19544	71.4858	40.5467	25.073	62.4363	157.486	0.0363144	0.00838187	0.0240746	0.0351339	0.0569752	2.36183	0.775068	1.32107	2.2156	4.12579	65.0403	0.0272543	1.77263	71.1854	46.624	7.95871	61.8625	184.033	0.0437984	0.0998613	0.015789	0.0280161	0.104511	1.87469	0.865169	0.724879	1.74123	3.98727	95.2395	0.0162618	1.54876	128.652	89.4733	32.2439	102.822	372.828	0.0163977	0.0030309	0.00978818	0.0165382	0.0219071
AAGGTTGCTAATAGACGCAAG	74.2377	0.0198714	1.4752	130.71	169.015	13.3084	78.7025	601.413	0.0233755	0.0335998	0.00996153	0.0198439	0.0510373	2.08816	1.56277	0.606009	1.56849	6.20565	41.9938	0.0203367	0.854016	46.8813	27.754	1.70691	42.5793	113.052	0.0438556	0.122604	0.0115985	0.020315	0.3154	0.88693	0.235295	0.46547	0.872535	1.39487	79.2193	0.0164863	1.30604	99.3956	58.8673	42.2294	81.068	269.657	0.0173142	0.0192434	0.00881856	0.0164942	0.0247565
AAGGTTGCTAATAGCCGCAAG	11.4897	0.159461	1.83215	38.0042	89.9875	1.43837	16.5669	257.988	0.381277	0.413041	0.0206476	0.12457	1	2.40867	1.38012	1.32576	2.04187	5.99845	57.3359	0.03329	1.90872	63.3878	29.8996	15.658	60.8767	131.488	0.0440927	0.0839339	0.0233409	0.0328341	0.0843603	1.97538	0.474774	1.31871	1.90664	3.16576	103.848	0.0202228	2.1001	121.178	51.1502	58.2984	108.901	253.892	0.0201422	0.00298505	0.0141632	0.0202862	0.0256989
AAGGTTGCTAATAGGCGCAAG	28.2136	0.0516229	1.45647	61.4343	144.841	0.932498	29.7803	383.16	0.134945	0.251462	0.014095	0.0505596	0.999947	1.90975	1.4294	0.834455	1.51891	5.1737	52.9136	0.0329183	1.74183	54.9784	27.5686	13.6117	50.8678	118.88	0.0445107	0.0851093	0.0241066	0.0333858	0.0761894	1.78799	0.602859	0.95068	1.70906	3.22844	91.3187	0.0179007	1.63467	166.226	181.295	23.0804	96.6656	652.003	0.0193288	0.00886673	0.00684551	0.0182119	0.0362169
AAGGTTGCTAATAGTAGCAAG	61.0341	0.0346292	2.11356	114.499	265.998	0.712413	63.0229	488.979	0.091471	0.214603	0.0176708	0.035575	0.994797	3.03198	2.69597	0.686872	2.15378	9.69754	68.4101	0.0238415	1.631	68.9509	32.0234	18.0872	65.8326	140.277	0.0344057	0.0826543	0.020017	0.0243872	0.0399452	1.67114	0.627875	0.744528	1.57882	3.15774	117.296	0.0161027	1.88878	153.04	79.9137	52.0104	128.262	331.531	0.016132	0.00389564	0.0109064	0.0156811	0.0252688
AAGGTTGCTAATAGTCACAAG	42.6051	0.144281	6.14711	79.6181	100.103	3.38466	47.6224	331.431	0.245044	0.268414	0.0491531	0.142894	1	7.8871	4.55714	3.02077	6.45679	18.8775	67.3486	0.033819	2.27766	71.7504	27.061	35.2222	65.81	141.371	0.0402277	0.0695289	0.02189	0.0341802	0.0473269	2.32945	0.431637	1.61916	2.29118	3.31304	75.9426	0.0336796	2.55772	118.102	105.613	41.7977	80.2677	481.353	0.0331583	0.00656891	0.0173708	0.0339847	0.0427245
AAGGTTGCTAATAGTCCCAAG	48.8373	0.0784783	3.83267	61.7757	47.5669	4.10586	52.0466	166.226	0.111708	0.14654	0.0417377	0.0777282	0.493547	4.18778	1.61155	2.01265	3.92079	7.67442	34.9592	0.0320115	1.1191	45.1254	49.5296	0.591998	35.4215	152.092	0.121288	0.258969	0.0134236	0.0326993	0.99468	1.24006	0.583035	0.521028	1.13202	2.58068	94.7111	0.0206875	1.95934	147.927	124.781	26.937	104.128	484.088	0.021196	0.00583688	0.0115154	0.0209405	0.0320879
AAGGTTGCTAATAGTCGAAAG	42.251	0.193677	8.18305	71.1006	92.5703	4.61881	43.4895	291.506	0.290648	0.25737	0.0671458	0.197306	1	10.0274	5.69508	3.72268	8.52591	22.8049	35.0745	0.038587	1.35342	41.7833	31.0463	7.51657	36.944	109.178	0.0487699	0.0678101	0.0183191	0.0377151	0.134272	1.43235	0.399529	0.874991	1.36996	2.36034	83.1086	0.0423347	3.51838	113.199	73.6172	45.3601	89.177	349.469	0.0418375	0.00901311	0.0247694	0.0417104	0.0617912
AAGGTTGCTAATAGTCGCAAA	37.9332	0.0509589	1.93303	127.577	308.701	5.91343	43.9548	1019.95	0.0735379	0.121133	0.0148449	0.0484922	0.261529	3.37134	4.16028	1.36266	2.07169	16.489	73.2799	0.0332069	2.4334	79.5577	45.3962	15.9301	71.5711	186.786	0.0451299	0.0873883	0.0211458	0.0335677	0.0814797	2.5544	1.07388	1.16338	2.37426	5.03689	76.9388	0.0278308	2.14127	97.8001	57.4858	49.2872	80.2037	269.44	0.0274261	0.00509108	0.0154097	0.0277875	0.0370586
AAGGTTGCTAATAGTCGCAAC	47.1966	0.0318364	1.50257	137.124	374.895	16.4425	53.0072	1285.13	0.0328279	0.0115013	0.0109357	0.0311604	0.0559719	2.66462	3.62475	0.891811	1.61722	15.0815	45.4434	0.0386028	1.75424	54.6294	37.0234	2.47339	47.9111	149.315	0.0682126	0.138324	0.021991	0.0380255	0.448625	1.88351	0.657615	0.912306	1.77579	3.49576	106.823	0.0210486	2.24848	154.15	109.652	49.6041	112.839	469.439	0.0211223	0.00524688	0.0120276	0.0210261	0.0313711
AAGGTTGCTAATAGTCGCAAG	37.9282	0.229553	8.70655	58.0091	63.3223	4.7292	39.4889	209.626	0.342384	0.281771	0.0859818	0.232169	1	10.1833	4.85641	4.18446	8.98885	21.5322	51.5512	0.0357382	1.84235	57.0888	30.7188	9.31588	52.9044	126.057	0.0492375	0.0877396	0.0220849	0.0357634	0.12888	1.90853	0.54753	1.19178	1.81842	3.24824	93.5226	0.0432358	4.04352	110.329	49.6257	58.0131	95.9751	251.929	0.0431197	0.00756683	0.0284079	0.0432266	0.0575545
AAGGTTGCTAATAGTCGCAAT	107.034	0.037239	3.98585	138.469	90.3846	25.8399	114.133	346.322	0.04007	0.0220018	0.0206496	0.0371536	0.0739062	4.5507	1.94206	1.50829	4.35112	8.41517	53.2128	0.0462994	2.46372	55.1801	27.2569	15.8486	51.4781	120.911	0.0554431	0.0685523	0.0324059	0.0474317	0.0950288	2.51877	0.84278	1.38203	2.44497	4.61914	71.3066	0.0319288	2.27673	105.778	101.723	12.7003	81.6643	368.845	0.0401471	0.0777521	0.0175677	0.0319519	0.0679185
AAGGTTGCTAATAGTCGCACG	79.9964	0.037551	3.00395	142.924	129.961	27.7262	88.4614	463.81	0.0386299	0.0154984	0.0184464	0.0369763	0.0780429	4.14334	2.2253	1.93504	3.27969	9.01053	67.921	0.0282831	1.92102	73.9176	36.8668	18.9034	68.1592	163.653	0.0376399	0.0785662	0.0187998	0.0283499	0.0620476	2.00339	0.664747	1.05076	1.89995	3.55761	66.0689	0.025229	1.66685	74.9098	28.2543	40.2759	70.0556	142.418	0.0250634	0.00437029	0.0162649	0.0247718	0.0349148
AAGGTTGCTAATAGTCGCAGG	113.029	0.0341277	3.85741	164.479	104.862	49.6028	129.489	425.203	0.0340557	0.00798763	0.0216337	0.033964	0.0523448	4.96736	2.16699	2.30594	4.42801	10.063	75.4215	0.0366953	2.76762	76.4773	33.1183	27.7491	72.2298	148.125	0.0497575	0.101049	0.0284314	0.0370165	0.0585449	2.81142	0.954302	1.60592	2.69676	5.0743	109.234	0.0318954	3.48407	122.772	57.3367	47.6205	110.134	259.484	0.0362871	0.0557396	0.019133	0.0324277	0.046927
AAGGTTGCTAATAGTCGCATG	59.9936	0.0394904	2.36917	434.787	824.585	1.33495	75.2789	2976.62	0.0771892	0.171571	0.0129097	0.0384456	0.992451	8.18031	11.6389	1.02228	2.95484	44.0756	47.7137	0.0423769	2.02196	54.51	29.5783	16.7989	48.4962	125.406	0.0494941	0.0630908	0.0253366	0.0429579	0.0747256	2.14064	0.506049	1.24997	2.11954	3.26953	107.787	0.0283266	3.05322	121.049	42.1721	63.4302	113.317	221.503	0.0282156	0.00399921	0.0217631	0.0281371	0.0367794
AAGGTTGCTAATAGTCGCCAG	98.138	0.0320636	3.14666	196.044	188.711	20.6309	113.365	666.618	0.036169	0.0227327	0.0141254	0.0311944	0.100701	4.41816	2.38882	1.9678	3.47836	10.5159	29.9688	0.049667	1.48846	43.3568	58.0188	2.11006	30.4233	162.381	0.0808992	0.138063	0.0163699	0.0494691	0.484708	1.69085	0.782242	0.959692	1.51884	3.96182	106.349	0.0218735	2.32621	142.917	83.864	39.4118	117.552	343.999	0.022324	0.00695869	0.0124726	0.0216205	0.039579
AAGGTTGCTAATAGTCGCGAG	96.6083	0.0286085	2.76381	233.922	424.69	1.06749	113.772	1839.4	0.053928	0.148064	0.0126718	0.0288398	0.569291	4.84106	5.20876	0.666891	3.40838	20.9629	25.1465	0.0520486	1.30884	33.8806	43.805	0.69269	30.5262	79.8184	0.200054	0.335423	0.028559	0.0505017	1	1.46207	0.489079	0.657674	1.44731	2.23634	100.216	0.0243033	2.43558	134.642	78.8222	37.5342	106.923	334.47	0.0267391	0.0409417	0.0156577	0.0240732	0.0465954
AAGGTTGCTAATAGTCGCTAG	51.3331	0.0387958	1.99151	122.669	179.485	15.2714	56.4757	669.683	0.0415344	0.021707	0.0141094	0.0379315	0.103382	3.06322	2.41093	1.49165	2.10928	9.82551	54.23	0.0321673	1.74443	61.7609	33.7183	10.3867	57.2324	136.089	0.0445228	0.0831179	0.0204245	0.0319598	0.109952	1.82893	0.528135	1.08826	1.73726	3.11916	87.2433	0.0217999	1.9019	105.121	57.4595	48.3911	91.3353	243.393	0.0215936	0.00186031	0.0144459	0.0218399	0.023469
AAGGTTGCTAATAGTCGGAAG	36.5872	0.160768	5.88207	77.7074	122.452	3.61712	38.8748	407.718	0.267497	0.275082	0.0461869	0.161221	1	7.8767	5.2013	2.91001	6.19288	21.9027	45.6158	0.0391402	1.78541	53.4925	33.438	1.96307	47.9411	128.072	0.0720941	0.145288	0.0236471	0.0387761	0.669618	1.87373	0.547253	1.08696	1.79136	3.16435	190.433	0.0267304	5.09036	210.964	100.45	70.3136	200.269	446.853	0.0275499	0.00533821	0.0185866	0.0270079	0.0384617
AAGGTTGCTAATAGTCGTAAG	50.8534	0.356854	18.1472	73.2048	68.7506	8.72302	52.2825	257.994	0.440567	0.253411	0.126782	0.362615	1	20.8216	9.47012	7.7819	18.8088	42.6411	31.1599	0.0437423	1.36301	41.4286	32.8517	1.14926	34.0852	107.805	0.117632	0.231793	0.0226881	0.0422769	0.999051	1.47196	0.382974	0.882973	1.41258	2.36805	86.0123	0.0737367	6.34226	108.411	63.3293	29.8714	93.5402	265.935	0.0770772	0.0344613	0.0431492	0.0734216	0.138632
AAGGTTGCTAATAGTCTCAAG	25.3096	0.131165	3.31973	41.0127	53.1567	2.17548	25.9811	175.282	0.273426	0.312094	0.0396097	0.131528	1	3.83029	1.69197	1.94295	3.37751	7.82282	43.1655	0.0313309	1.35241	55.7719	38.4539	8.63261	45.3166	133.684	0.0425249	0.0651386	0.0159982	0.030535	0.126006	1.46021	0.33786	1.07463	1.37847	2.24494	86.274	0.0264895	2.28535	125.621	97.0348	37.1324	88.1089	396.554	0.027051	0.00840031	0.0135185	0.0265351	0.0451834
AAGGTTGCTAATAGTGGCAAG	49.6825	0.0187142	0.92977	198.139	559.33	16.3694	57.219	1991.35	0.0193839	0.00903274	0.00652608	0.0182207	0.0442279	2.00416	3.53606	0.675145	0.975191	12.8718	99.5654	0.0146032	1.45397	103.041	44.6464	36.0724	98.4307	199.7	0.0201591	0.0583976	0.0122245	0.0147868	0.0200184	1.51042	0.582214	0.663201	1.42699	2.85743	90.0597	0.0101593	0.914939	125.913	90.4104	32.1748	98.9014	376.158	0.0104518	0.00305753	0.00477448	0.0102819	0.0166194
AAGGTTGCTAATAGTTGCAAG	38.123	0.0407597	1.55388	121.884	391.972	3.91957	41.9835	1006.96	0.0647745	0.129933	0.0117513	0.0399524	0.244202	2.57832	3.90224	0.894108	1.63127	13.3654	64.9525	0.0322505	2.09475	70.2802	34.8601	15.6613	67.2011	151.648	0.0430489	0.0843422	0.0231784	0.0320342	0.0831321	2.16021	0.671344	1.30303	2.05896	3.75778	56.1906	0.0289622	1.6274	108.25	129.609	12.451	60.5068	513.137	0.036659	0.0590358	0.0103196	0.0292522	0.0792811
AAGGTTGCTAATATTCGCAAG	58.1789	0.0337893	1.96582	213.073	296.044	12.2845	69.1543	1009.6	0.0401136	0.0546661	0.013217	0.0329734	0.110897	4.2581	3.93099	1.17319	2.19026	14.5511	88.4024	0.0351527	3.10759	89.5844	41.5212	30.3644	82.7736	181.429	0.0501177	0.107482	0.0243242	0.0356384	0.0576448	3.14854	1.15118	1.72201	2.9684	5.84289	76.9744	0.0243799	1.87663	106.492	89.1581	51.5689	80.024	380.56	0.0238539	0.0031274	0.0134316	0.0242567	0.0285277
AAGGTTGCTAATCGTCGCAAG	132.709	0.0300102	3.98263	211.466	205.364	34.6166	150.339	594.897	0.0318539	0.012973	0.0154832	0.0299133	0.0648712	5.0749	2.74482	2.06862	4.59929	11.7503	42.2067	0.0378946	1.5994	44.0965	20.2815	15.2627	41.8685	79.1931	0.0445145	0.0592293	0.032112	0.0381299	0.06178	1.6424	0.421331	0.949154	1.59496	2.56701	179.854	0.0174605	3.14034	197.358	87.2265	74.5503	181.56	400.408	0.0178423	0.00279087	0.0121457	0.017923	0.0222516
AAGGTTGCTAATGGTCGCAAG	59.2731	0.0350553	2.07783	119.934	146.835	16.816	66.0293	556.488	0.0381864	0.0285046	0.0143193	0.0344933	0.0802893	3.01488	1.99976	1.18058	2.295	8.08269	36.1029	0.0334279	1.20685	39.3448	22.3216	8.8086	35.773	92.7849	0.042865	0.0616314	0.0206224	0.0338764	0.0932354	1.23903	0.302171	0.774528	1.20918	1.9371	71.8944	0.0216013	1.55301	80.3996	35.0184	49.5566	73.8233	161.988	0.0220619	0.0198049	0.0152436	0.0214568	0.0272963
AAGGTTGCTAATTGTCGCAAG	39.6384	0.0434213	1.72115	106.444	242.148	1.14771	47.099	687.052	0.0808027	0.171012	0.0133304	0.0420966	0.996497	2.72613	2.86248	0.9525	1.91081	9.05179	54.7655	0.029952	1.64034	56.8951	17.515	39.7908	55.2169	81.7998	0.0360703	0.0649064	0.0261359	0.0299686	0.0343501	1.67426	0.231542	1.3346	1.66004	2.17603	218.92	0.0210543	4.6092	225.457	79.8983	104.52	214.203	414.828	0.0281904	0.0758391	0.0168193	0.0210493	0.0275911
AAGGTTGCTACTAGTCGCAAG	138.338	0.0365664	5.0585	172.907	121.833	24.5841	142.543	466.767	0.0405698	0.0196346	0.0186347	0.0376206	0.0795662	5.69382	2.84921	1.71203	5.48623	11.429	73.3655	0.0293635	2.15427	78.8814	41.7193	14.1585	72.7579	172.145	0.0406504	0.087624	0.0225766	0.0295192	0.0624039	2.26732	0.897857	0.900287	2.12637	4.35492	55.8337	0.022713	1.26815	120.523	160.878	14.224	62.4078	664.991	0.0272198	0.0521542	0.00926244	0.0222909	0.0560091
AAGGTTGCTAGTAGTCGCAAG	77.3739	0.0273793	2.11845	192.758	247.549	18.452	86.8345	885.446	0.0298982	0.0222632	0.0119572	0.027027	0.0642209	3.72474	3.10146	0.994014	2.4265	11.366	40.8893	0.034032	1.39154	47.2517	30.891	20.2484	42.5498	100.396	0.0374249	0.0453008	0.0243119	0.033614	0.0563835	1.47554	0.348808	1.04699	1.4173	2.37003	103.223	0.0189141	1.95238	126.764	62.5278	53.0062	109.739	297.052	0.018788	0.0036798	0.013051	0.0186681	0.0272916
AAGGTTGCTATTAGTCGCAAG	65.5332	0.0449561	2.94612	96.0719	136.95	2.38244	70.9023	252.523	0.0756787	0.146089	0.0255954	0.0448701	0.441509	3.54591	2.68818	1.05884	3.06721	7.83555	54.8638	0.0417757	2.29197	58.3457	28.3006	18.9079	53.9233	127.021	0.0515168	0.0814591	0.0296932	0.0421667	0.0732279	2.36363	0.709295	1.38119	2.28361	4.09969	84.4258	0.0262443	2.2157	112.349	76.312	31.5172	87.7492	322.027	0.0270457	0.00766642	0.0127723	0.0264649	0.0410643
AAGGTTGCTCATAGTCGCAAG	101.787	0.0494595	5.03432	153.157	108.42	32.6994	117.591	425.572	0.0509071	0.0176515	0.0267469	0.0492271	0.0943883	6.37627	2.83418	2.74681	5.64082	12.6436	61.0139	0.0398941	2.4341	60.4367	25.1756	13.2829	57.4453	119.232	0.0609043	0.125108	0.0262624	0.0413711	0.134899	2.4068	0.557675	1.47184	2.38113	3.63456	72.4281	0.0316032	2.28896	84.7601	40.3776	42.9717	76.1909	207.69	0.0313105	0.00514222	0.0186698	0.0313815	0.0424518
AAGGTTGCTGATAGTCGCAAG	65.0991	0.0404255	2.63166	125.347	144.87	17.7307	69.9007	551.503	0.0441332	0.0241177	0.0164249	0.0400811	0.0987825	3.68375	2.30855	1.5055	2.80597	10.0285	52.8634	0.0371351	1.96308	61.1465	41.8522	10.6535	50.9307	171.037	0.0500834	0.0820745	0.0210077	0.0382234	0.107878	2.10525	0.834549	1.0383	1.94915	4.21401	76.0816	0.0279327	2.12517	93.7651	53.2415	38.7055	81.2956	240.594	0.0277454	0.00451651	0.0167326	0.0277635	0.0373392
AAGGTTGCTTATAGTCGCAAG	91.3864	0.0373598	3.41418	134.34	91.6799	44.9003	101.347	389.673	0.0369127	0.0091808	0.0214275	0.0370198	0.0577641	4.31327	1.79233	2.37725	3.69511	8.70936	50.9592	0.040924	2.08546	56.4648	32.2299	14.5764	50.8099	130.814	0.0495097	0.0661632	0.0286115	0.0410882	0.0946828	2.18668	0.7092	1.2284	2.08506	3.9	102.352	0.0228543	2.33919	145.478	99.6096	41.1677	113.366	430.094	0.0227728	0.00483199	0.0137074	0.0227266	0.0322971
AAGGTTGGTAATAGTCGCAAG	50.3033	0.0541875	2.72581	98.8748	157.1	17.0801	56.5053	565.782	0.0564772	0.0240514	0.0204821	0.0532933	0.122492	3.86799	3.14375	1.78794	2.86759	13.4743	64.2359	0.0347725	2.23364	70.3797	27.9096	27.9852	66.2068	127.163	0.0398172	0.0526522	0.0252046	0.0343159	0.0611556	2.31255	0.447459	1.61258	2.26245	3.25762	155.404	0.019823	3.08057	190.044	101.545	58.1242	168.387	426.865	0.0203035	0.00451995	0.012686	0.0201304	0.0290692
AAGGTTGTTAATAGTCGCAAG	76.1732	0.0412474	3.14195	133.856	120.809	24.3111	85.5401	430.976	0.0427705	0.0183594	0.0201921	0.0405293	0.0890087	4.30547	2.3355	1.88303	3.4404	9.72041	68.1812	0.0361253	2.46307	76.223	34.7589	22.0439	70.8378	149.496	0.045854	0.081654	0.0250593	0.0358774	0.0780583	2.56296	0.59929	1.71672	2.46926	4.05692	89.6305	0.0260743	2.33705	112.76	60.4506	60.0309	93.113	314.145	0.0257274	0.00423685	0.0161403	0.0263012	0.0322115
AAGGTTTCTAATAGTCGCAAG	55.3303	0.0622557	3.44463	77.8595	62.2983	18.7195	59.6135	237.648	0.0660212	0.0298925	0.0294377	0.0611376	0.14237	3.9957	1.44595	2.3061	3.62925	7.62636	32.744	0.0463155	1.51655	39.8624	30.1695	1.14682	34.0931	115.366	0.102836	0.200092	0.0224897	0.0461578	0.997162	1.59684	0.467437	0.920984	1.53168	2.76117	43.3237	0.0550675	2.38573	59.6496	65.7127	13.8304	47.4928	228.372	0.0580318	0.0272156	0.022349	0.0541946	0.105746
AAGTAAGCTAATAGTCGCAAG	20.7948	0.177821	3.69776	36.7993	53.0001	2.58594	21.809	211.244	0.317251	0.318367	0.0389004	0.175512	1	4.25803	1.70566	2.36413	3.86304	8.31874	45.8392	0.0433537	1.9873	55.9982	36.3296	2.7047	49.337	137.74	0.0739301	0.13336	0.0245134	0.0425071	0.430295	2.13529	0.639813	1.03563	2.08101	3.59972	58.2196	0.0388856	2.26391	80.0728	64.9702	32.0006	60.9309	318.144	0.0388506	0.0096314	0.0186272	0.0387313	0.0588783
AAGTACGCTAATAGTCGCAAG	33.2287	0.259586	8.62572	56.2409	70.6517	4.913	36.0265	237.756	0.363901	0.285906	0.0842099	0.255373	1	10.2908	4.52459	4.51427	9.26773	22.03	83.1855	0.0433503	3.60612	86.7766	39.5049	15.3317	81.0185	172.916	0.0651562	0.129972	0.0288479	0.0434495	0.168359	3.63106	0.894768	2.43828	3.47136	5.60407	93.8444	0.0510619	4.79188	117.313	62.7417	52.7483	95.9779	291.981	0.0511863	0.0116361	0.030744	0.0510831	0.0743632
AAGTAGGCTAATAGTCGCAAG	32.7838	0.132011	4.32783	61.1233	101.572	2.1362	33.6035	244.834	0.310937	0.349885	0.0432247	0.133725	1	5.46492	3.28069	1.86059	4.43604	13.1793	54.3068	0.0376	2.04194	60.6558	33.9958	10.1601	54.9414	141.137	0.0512366	0.0887207	0.0256107	0.0376333	0.115594	2.14624	0.713981	1.13172	2.0338	3.87808	105.144	0.0276745	2.90982	159.017	123.874	57.3176	108.001	506.284	0.0275877	0.00601733	0.0164068	0.0277672	0.0364929
AAGTATACTAATAGTCGCAAG	45.7512	0.0673468	3.0812	63.1389	81.3535	6.43109	47.7616	280.019	0.0875569	0.11078	0.027766	0.0676267	0.242124	3.56555	1.8634	1.42248	3.2045	7.78603	48.5034	0.0466967	2.26495	54.2426	29.1918	11.7988	48.9699	128.179	0.053891	0.0515323	0.0297395	0.0466109	0.129249	2.36859	0.706599	1.44036	2.27611	4.00101	99.8442	0.0219496	2.19154	130.174	76.089	62.4688	104.318	352.084	0.0217563	0.00394771	0.0136455	0.0220498	0.026927
AAGTATCCTAATAGTCGCAAG	37.1026	0.0480066	1.78117	81.0484	163.863	0.968292	38.4937	497.361	0.126886	0.24575	0.0145865	0.0485474	0.999909	2.46797	1.89371	0.86648	1.86258	7.7166	48.8656	0.0302948	1.48037	60.0598	37.8104	21.0664	51.5429	145.916	0.0316734	0.0208802	0.0159787	0.0296009	0.0593099	1.61329	0.401956	1.23699	1.5203	2.83543	62.4426	0.0194952	1.21733	83.61	67.7962	37.4457	66.39	303.046	0.019204	0.00334619	0.00936262	0.0192835	0.0261416
AAGTATGATAATAGTCGCAAG	31.0705	0.0571532	1.77578	60.029	104.069	6.01176	33.1541	419.184	0.0733453	0.0875735	0.0151168	0.0555494	0.237893	2.24859	1.41003	1.31973	1.84561	6.61793	41.7169	0.0376177	1.56929	50.4835	35.3078	4.98503	43.7154	137.769	0.0555549	0.101684	0.0197056	0.0372633	0.195245	1.67538	0.531457	0.915896	1.59967	2.96581	93.2816	0.0189101	1.76397	125.756	77.8387	45.9284	100.441	355.594	0.0188466	0.00405167	0.0110596	0.0188647	0.0269602
AAGTATGCAAATAGTCGCAAG	60.9532	0.0325016	1.98108	154.495	289.973	21.7476	69.1317	819.331	0.0329795	0.0125498	0.0134253	0.0319981	0.0642651	3.382	3.67563	1.25202	2.12542	12.3532	51.9319	0.028447	1.47731	59.0954	32.8552	24.9418	52.6495	134.914	0.0290968	0.00645049	0.0176446	0.028271	0.044471	1.56839	0.438993	1.04451	1.48441	2.64208	160.799	0.018064	2.90469	157.281	58.4299	60.2503	153.928	279.928	0.0187645	0.00464641	0.0140751	0.0182362	0.0248556
AAGTATGCCAATAGTCGCAAG	48.9355	0.0617709	3.02279	83.5817	121.119	17.7041	54.5443	447.261	0.0639373	0.0263097	0.0243007	0.0601514	0.130815	3.94474	2.67406	2.13172	3.20363	11.7355	62.4672	0.0348992	2.18005	74.5042	42.5155	31.5206	62.7291	183.696	0.0352462	0.00738704	0.0207497	0.0352126	0.048927	2.38459	0.714562	1.46705	2.2389	4.1757	49.6796	0.0434401	2.15809	72.4192	67.8414	25.1727	51.7189	324.121	0.0436326	0.0123448	0.0178005	0.0434322	0.0712562
AAGTATGCGAATAGTCGCAAG	54.116	0.0379797	2.05531	194.157	384.451	2.5182	63.292	1359.26	0.067877	0.150279	0.0122994	0.0372372	0.451839	4.04714	4.65874	0.97985	2.38056	17.7588	61.0161	0.0289564	1.76681	62.2414	25.8792	24.3787	59.0487	121.952	0.0348801	0.058183	0.023634	0.0292493	0.046514	1.79965	0.571147	1.0994	1.73542	3.12567	56.6314	0.0252358	1.42914	82.5571	80.0717	27.4823	61.7995	351.306	0.0251888	0.00688888	0.0109492	0.0248614	0.0420934
AAGTATGCTAAAAGTCGCAAG	42.6835	0.274988	11.7375	79.7842	99.3813	7.17277	45.944	356.746	0.357202	0.257086	0.0871277	0.271783	1	15.0142	8.17378	6.45349	12.2911	36.0545	74.2291	0.037572	2.78894	75.4536	30.9786	32.9221	71.0383	146.136	0.0490353	0.0949002	0.0281819	0.0384371	0.052236	2.83325	0.908334	1.71393	2.72856	5.01551	90.9393	0.0665262	6.04985	107.291	52.8627	49.2461	92.7919	253.633	0.0665775	0.0111095	0.0428212	0.0667529	0.0840509
AAGTATGCTAACAGTCGCAAG	41.9318	0.414423	17.3775	69.8163	78.6632	10.0885	44.5539	289.311	0.490299	0.265957	0.141882	0.415554	1	21.0694	9.96967	8.84787	18.1981	45.6596	47.3077	0.0442771	2.09465	54.172	30.1903	22.227	46.9001	131.727	0.0531876	0.0753382	0.0245174	0.0447955	0.0738066	2.19859	0.467059	1.55812	2.11989	3.38685	74.9746	0.0935478	7.0137	86.5855	36.2542	41.1893	79.4924	174.309	0.0935412	0.0178881	0.0652381	0.0929073	0.135869
AAGTATGCTAAGAGTCGCAAG	51.3158	0.104255	5.34991	80.8886	92.76	5.29317	56.8316	320.303	0.134518	0.141138	0.0469508	0.101757	0.610241	6.67703	3.83259	2.77177	5.58655	17.0771	93.2314	0.0276209	2.57514	88.9726	22.5655	11.2365	90.5061	125.882	0.0501603	0.13769	0.024986	0.0276973	0.179141	2.50809	0.425533	1.65371	2.49824	3.3269	72.1775	0.0350562	2.53027	89.1126	57.9381	32.7957	76.538	248.912	0.0350132	0.00416967	0.0219347	0.0350018	0.0428944
AAGTATGCTAATAATCGCAAG	40.6155	0.0642519	2.60962	72.1026	87.5706	1.93923	46.0575	276.196	0.104898	0.167793	0.0233945	0.0618367	0.976589	3.25611	1.70644	1.68146	2.73612	7.19062	50.0933	0.0334311	1.67467	54.8446	26.5777	18.2751	50.2699	115.562	0.0402732	0.0637819	0.0234068	0.0332832	0.0638239	1.74524	0.456002	1.09847	1.67046	2.79486	78.255	0.0272017	2.12867	87.4562	29.3907	53.7687	82.1546	175.901	0.0269377	0.00336855	0.0184429	0.0269847	0.0337661
AAGTATGCTAATACTCGCAAG	34.9472	0.0382726	1.33752	119.798	229.794	1.67327	39.0991	881.649	0.0702465	0.147619	0.0107326	0.0371942	0.524823	2.42984	2.6205	0.830652	1.42884	11.0794	63.019	0.0257206	1.62089	67.0459	33.0912	25.0917	61.5032	151.081	0.0317919	0.0615989	0.0197385	0.0261151	0.0401859	1.68965	0.599057	0.958814	1.59896	3.15406	107.713	0.0183244	1.97378	142.34	79.0916	48.4349	119.088	346.816	0.0184735	0.00495711	0.0113811	0.0180362	0.0298828
AAGTATGCTAATAGACGCAAG	38.0711	0.0361651	1.37685	72.3198	118.6	0.904909	39.2881	387.198	0.071708	0.158083	0.0118064	0.0364232	0.826704	1.78919	1.16738	0.762312	1.42624	4.98986	59.4052	0.0177555	1.05477	67.1129	37.4903	17.0885	60.2654	160.327	0.0250503	0.0639606	0.0120431	0.0178143	0.0395349	1.11908	0.371778	0.659894	1.05895	2.05241	62.3483	0.0185623	1.15733	72.7155	35.2352	44.2281	64.1433	183.715	0.0189313	0.018914	0.0102328	0.0186813	0.0226444
AAGTATGCTAATAGCCGCAAG	31.5697	0.239578	7.56341	52.5249	61.8353	5.24996	33.3847	220.497	0.344743	0.279549	0.0755251	0.237873	1	8.91859	3.79467	4.28333	7.84582	18.7443	50.9942	0.0324941	1.65701	56.2957	24.8605	33.3422	52.4847	116.203	0.034375	0.036275	0.0205795	0.0321972	0.0411836	1.73717	0.333236	1.28241	1.68874	2.66429	108.817	0.035782	3.89368	133.744	61.6969	60.3515	115.314	295.22	0.035523	0.00677197	0.0245345	0.0352322	0.0502248
AAGTATGCTAATAGGCGCAAG	40.1885	0.0278515	1.11931	193.679	599.248	6.45026	41.5489	2291.68	0.0377048	0.0684149	0.00749726	0.0283747	0.104561	2.38114	4.33648	0.658674	1.17237	18.3456	87.2297	0.0185011	1.61384	86.7038	22.1463	56.5783	85.1048	134.959	0.0251115	0.0677379	0.0157507	0.0186231	0.020745	1.61356	0.322069	1.16811	1.58268	2.36929	130.471	0.0189678	2.47475	141.202	52.338	64.2548	133.659	256.776	0.0224868	0.046425	0.014226	0.0188097	0.0290671
AAGTATGCTAATAGTAGCAAG	45.6822	0.0420828	1.92244	66.5464	98.7748	15.9413	46.1016	283.016	0.0440369	0.0140964	0.017078	0.0427273	0.07475	2.25351	1.35539	1.14494	1.99496	4.66622	73.7917	0.0304095	2.24397	86.7478	50.7651	18.9065	75.5816	205.357	0.036759	0.0557671	0.017094	0.0302975	0.0708386	2.41605	0.870592	1.24138	2.24986	4.34831	56.169	0.0231375	1.29961	123.657	184.304	24.356	60.3365	695.248	0.0231027	0.00612883	0.00945498	0.0233165	0.0339403
AAGTATGCTAATAGTCACAAG	27.6237	0.440182	12.1594	47.6806	57.4208	8.08744	29.7176	197.792	0.524612	0.300009	0.128175	0.433482	1	14.5006	5.68449	7.25801	13.2318	29.5169	39.0397	0.0520034	2.0302	49.2551	37.6059	1.43891	40.451	150.425	0.0903543	0.162839	0.0236584	0.0514797	0.962837	2.18329	0.722576	1.28393	2.0506	4.00118	71.8656	0.0693104	4.98104	88.9649	50.959	40.2298	76.4262	235.205	0.0688717	0.0121113	0.0414615	0.0690356	0.0923045
AAGTATGCTAATAGTCCCAAG	17.0797	0.279761	4.77823	34.7259	61.2666	3.65766	17.5854	243.411	0.417018	0.327289	0.0492834	0.282032	1	5.65788	2.40798	3.36441	5.01174	13.02	37.3024	0.0371572	1.38605	49.1661	38.5954	0.991369	41.4	127.001	0.0891778	0.199297	0.019334	0.0358886	0.98798	1.52529	0.477576	0.7444	1.49417	2.54064	75.6315	0.0304309	2.30154	95.9877	60.705	40.3058	79.9534	273.011	0.0302424	0.00485383	0.017563	0.0304889	0.0388188
AAGTATGCTAATAGTCGAAAG	43.6164	0.466116	20.3303	68.5731	69.5026	12.393	45.7329	255.539	0.532288	0.26286	0.16452	0.468293	1	24.1961	10.8008	10.7027	21.4961	49.7378	43.7199	0.0432177	1.88947	57.2955	41.0144	1.88785	47.9837	149.158	0.0819312	0.161374	0.0239554	0.041894	0.780308	2.06214	0.650196	1.22998	1.91962	3.7051	81.4509	0.0865817	7.05216	95.3467	46.5558	50.3431	84.9808	222.707	0.0857863	0.0109713	0.0563072	0.0862464	0.107193
AAGTATGCTAATAGTCGCAAA	96.6643	0.0461695	4.46295	269.713	353.836	34.225	113.447	1273.53	0.0457566	0.0149468	0.022471	0.0453682	0.0777185	8.98889	8.13177	2.25195	5.46278	30.1724	26.7506	0.0673609	1.80194	39.5138	50.4034	3.40303	27.8055	180.359	0.0957503	0.126183	0.0186809	0.066775	0.397394	2.02276	0.781195	1.30693	1.83785	4.39164	78.3558	0.0318371	2.49462	117.405	90.2905	36.6181	84.7685	387.363	0.0317752	0.00864802	0.0165028	0.0316656	0.050508
AAGTATGCTAATAGTCGCAAC	80.2404	0.0356218	2.85831	128.99	136.654	20.5987	83.1125	500.152	0.037469	0.0136736	0.0169174	0.0356605	0.0677564	3.74475	2.2413	1.29111	3.00486	9.05201	54.4776	0.034765	1.89391	56.4746	23.9847	15.3725	53.9151	109.997	0.0518842	0.112095	0.0230622	0.0349124	0.0793704	1.90156	0.370252	1.31761	1.8651	2.72932	67.8676	0.0265089	1.7991	90.2853	69.1942	22.4062	73.6327	265.225	0.0272728	0.0071728	0.0148557	0.0263899	0.0437039
AAGTATGCTAATAGTCGCAAG	62.6428	0.474418	29.7189	94.5389	88.7132	15.8396	66.0476	326.325	0.531544	0.241325	0.173506	0.482396	1	35.5097	17.1588	12.3915	31.3073	73.797	46.8357	0.0430234	2.01503	52.076	27.8587	8.98695	47.7285	117.976	0.0587898	0.0947588	0.0254269	0.042827	0.152072	2.08471	0.523819	1.30988	2.00975	3.36827	91.466	0.106434	9.73511	108.11	49.4589	46.6737	97.0837	238.986	0.1068	0.0217408	0.071604	0.105769	0.157133
AAGTATGCTAATAGTCGCAAT	45.8526	0.0547813	2.51187	121.806	229.212	9.46105	52.2409	682.884	0.0647503	0.0524022	0.01877	0.053278	0.214333	3.931	3.79964	1.91865	2.69082	13.4236	63.2859	0.037696	2.38562	68.951	29.2132	24.1648	64.7159	134.39	0.0393334	0.0103493	0.0293302	0.0374593	0.0642895	2.50011	0.708195	1.36745	2.398	4.09343	75.6369	0.033844	2.55986	118.59	99.7697	33.8667	82.6974	414.584	0.0339531	0.00978634	0.0171956	0.0336805	0.0558597
AAGTATGCTAATAGTCGCACG	66.3826	0.0336283	2.23233	100.904	109.028	1.04301	68.4623	320.415	0.0818483	0.194033	0.0152751	0.033961	0.997214	2.75321	1.6571	0.791352	2.35865	6.39046	83.5486	0.02699	2.25498	84.8588	48.8421	12.6889	80.5483	191.654	0.0371524	0.0798492	0.0248507	0.0278926	0.0573621	2.35934	1.19713	0.732951	2.19033	5.26437	181.351	0.0154915	2.8094	234.089	151.909	55.437	200.066	616.572	0.016148	0.00432515	0.0090403	0.0157674	0.0252667
AAGTATGCTAATAGTCGCAGG	67.6979	0.0436791	2.95698	110.244	168.357	35.3333	75.4491	478.242	0.0430612	0.00887499	0.0212005	0.0432836	0.0615534	3.92836	3.05092	2.06237	3.1583	10.1381	67.2523	0.0326485	2.19569	67.4548	28.5462	22.8663	64.0808	132.906	0.0482673	0.108086	0.0255955	0.0330224	0.0591138	2.20493	0.668046	1.35748	2.13457	3.80692	46.1634	0.0381526	1.76125	77.2104	97.8397	10.7113	51.9287	405.429	0.0463647	0.0615629	0.0157487	0.0370626	0.108551
AAGTATGCTAATAGTCGCATG	39.6057	0.0552219	2.1871	74.4597	123.087	6.89081	44.1779	480.777	0.0746956	0.109947	0.0188977	0.0537349	0.204062	2.90678	1.99633	1.34613	2.27162	9.49682	80.4703	0.0280246	2.25515	90.449	43.5078	33.3707	80.6678	198.527	0.0360141	0.0784745	0.0180702	0.0279214	0.0459074	2.39171	0.70233	1.47415	2.26509	4.20981	120.068	0.022273	2.67428	132.715	42.8537	64.0316	130.083	212.058	0.0221665	0.00220362	0.0177531	0.0222111	0.0264224
AAGTATGCTAATAGTCGCCAG	54.1401	0.0319266	1.72851	321.373	584.693	4.54649	68.029	2136.4	0.0524202	0.122432	0.0119142	0.0311452	0.185271	5.59326	7.40018	0.829075	2.0836	27.8785	70.3487	0.0238778	1.67977	72.8807	30.0613	21.2692	70.7105	128.937	0.0284328	0.0520834	0.022687	0.023987	0.0347854	1.74505	0.567243	0.752963	1.69188	2.94904	293.498	0.0184095	5.40313	317.469	180.789	93.6712	289.762	782.599	0.0192923	0.0053772	0.0118493	0.0186469	0.0258643
AAGTATGCTAATAGTCGCGAG	127.299	0.0408395	5.19884	328.12	383.912	13.4396	174.463	1428.47	0.0553516	0.0940982	0.0178315	0.0404492	0.126308	9.35087	7.12461	1.54925	7.75868	26.7893	91.3918	0.0356213	3.2555	93.3079	25.6519	60.8185	89.5282	150.251	0.042223	0.0741232	0.0311364	0.0358342	0.0388177	3.3139	0.712325	2.32106	3.2216	5.00853	295.421	0.0215905	6.3783	308.775	140.018	105.883	290.356	629.739	0.0220569	0.00244217	0.0173753	0.0220896	0.0271596
AAGTATGCTAATAGTCGCTAG	56.3938	0.0494389	2.78805	119.994	136.008	6.89621	64.633	483.734	0.0709536	0.120948	0.0190416	0.0477819	0.23866	4.0238	2.43435	1.63075	3.06718	9.93625	51.0664	0.0350795	1.79139	57.2501	37.9968	1.76431	51.1047	148.373	0.0725534	0.164481	0.0224777	0.0354564	0.84387	1.87917	0.767178	1.00056	1.77194	3.78803	91.3173	0.0230963	2.10909	139.668	112.145	47.9729	94.459	469.773	0.0230213	0.00561283	0.0125851	0.023323	0.0325788
AAGTATGCTAATAGTCGGAAG	36.3746	0.378682	13.7744	65.3566	71.1877	8.51692	41.3342	256.463	0.468023	0.3004	0.126811	0.37068	1	17.0763	7.57144	7.36328	15.2179	35.825	63.4381	0.0311208	1.97425	71.1997	34.7132	15.4666	66.8248	145.099	0.0400255	0.0717806	0.0219871	0.0309257	0.0720686	2.08206	0.565835	1.00526	2.07006	3.27424	100.034	0.0652776	6.52999	113.304	43.2493	62.5485	101.047	237.069	0.0650352	0.00989863	0.0449683	0.0653053	0.082795
AAGTATGCTAATAGTCGTAAG	72.3442	0.581965	42.1018	112.717	104.224	24.2641	76.1799	385.352	0.611467	0.228258	0.228133	0.583693	1	51.708	24.7212	19.6461	45.4126	107.669	51.6629	0.0419311	2.16628	62.7567	41.3757	2.57226	52.308	150.477	0.0747235	0.138768	0.0227313	0.0415515	0.59171	2.27724	0.642598	1.43134	2.14742	3.86687	97.4028	0.139048	13.5437	124.941	70.7253	49.1456	103.259	320.825	0.13963	0.0354732	0.0902963	0.137471	0.20897
AAGTATGCTAATAGTCTCAAG	34.3954	0.323597	11.1302	49.4905	47.9751	5.91027	35.5814	173.097	0.444106	0.298536	0.120437	0.329992	1	12.5975	5.24229	5.4012	11.4451	25.3549	70.3108	0.0337066	2.36994	76.1294	42.0193	14.819	67.7656	174.278	0.0445306	0.0815995	0.0243197	0.0339832	0.0890999	2.48089	1.01153	1.23693	2.33115	4.89218	67.6716	0.0591721	4.00427	94.6664	66.1336	27.0261	73.1528	288.685	0.0604975	0.0208456	0.0328295	0.0580188	0.114625
AAGTATGCTAATAGTGGCAAG	44.3071	0.0264203	1.17061	255.982	1486.8	5.56592	50.0093	2601.93	0.0408192	0.0876661	0.00790113	0.025808	0.159443	2.81339	10.5735	0.808264	1.25852	21.4191	62.949	0.0185288	1.16637	70.1238	36.2505	24.0528	63.3587	156.409	0.0211747	0.0363182	0.0138348	0.0185616	0.0299138	1.24216	0.421681	0.670683	1.16149	2.23471	81.7308	0.0148598	1.2145	127.492	98.3881	16.3792	95.2306	367.901	0.0191235	0.0479804	0.00791945	0.0146958	0.0369808
AAGTATGCTAATAGTTGCAAG	65.0625	0.046869	3.04941	95.7077	95.2314	22.2486	66.8753	357.025	0.0480961	0.0132663	0.0223342	0.0477374	0.076864	3.7768	1.98679	1.62804	3.15747	8.84018	37.3577	0.0422789	1.57944	50.7767	44.2814	1.83454	41.7397	154.244	0.0764871	0.155864	0.0190867	0.0408927	0.630161	1.7526	0.629211	1.03667	1.61746	3.34435	118.766	0.020228	2.40239	155.165	101.781	30.2395	132.676	428.864	0.0213872	0.0203712	0.013156	0.0201167	0.0317767
AAGTATGCTAATATTCGCAAG	43.4243	0.0431369	1.87319	157.289	315.104	15.0799	48.0868	1272.79	0.0452931	0.021649	0.0132784	0.0424158	0.0993571	3.64669	4.17385	1.40976	1.98057	17.3187	89.2562	0.0341607	3.04905	90.7653	30.9659	42.7085	87.9335	159.179	0.0388643	0.0565233	0.028618	0.0342709	0.0470835	3.08045	0.83961	1.78656	2.98634	4.97862	143.314	0.0243543	3.49031	227.127	163.654	53.6405	163.694	620.083	0.0247812	0.00726761	0.0143278	0.0242752	0.0409249
AAGTATGCTAATCGTCGCAAG	52.0717	0.0576789	3.00344	105.695	203.456	9.44766	58.2578	574.488	0.0693224	0.0817397	0.0236555	0.0567427	0.165228	4.35141	4.00527	1.49398	3.21271	14.1148	41.3845	0.0486359	2.01277	44.9304	23.3873	15.1918	41.8344	91.2598	0.0566451	0.0650733	0.0365263	0.0483242	0.0945127	2.08638	0.525949	1.35296	2.00153	3.29765	87.1519	0.0288755	2.51656	117.842	74.9327	40.0812	96.5932	314.031	0.0286536	0.00630299	0.0174039	0.0284341	0.0425573
AAGTATGCTAATGGTCGCAAG	57.4508	0.0229733	1.31984	144.652	272.459	30.8005	59.4903	968.695	0.0227893	0.00626753	0.00876927	0.0231801	0.0324994	2.15803	2.25237	0.970177	1.39025	9.66862	48.2164	0.0257761	1.24283	48.6051	12.1956	33.8411	47.3412	77.2256	0.034953	0.0806778	0.0186771	0.0262092	0.0325396	1.24418	0.103586	1.069	1.23582	1.4635	55.8542	0.0218976	1.22307	71.6818	55.0565	23.075	60.8327	198.298	0.0222412	0.0061814	0.012178	0.0215091	0.0376319
AAGTATGCTAATTGTCGCAAG	53.8352	0.0419285	2.25723	135.074	208.728	10.3385	61.5285	718.382	0.0531792	0.0818466	0.0162271	0.0410232	0.132502	3.7635	3.27066	1.18276	2.46633	12.6059	59.8299	0.0315979	1.8905	62.371	22.2372	31.4842	59.0635	112.744	0.0360402	0.0557122	0.0256043	0.0320532	0.0398921	1.94349	0.481621	1.24867	1.88402	3.03918	68.8101	0.0298079	2.05108	81.7251	46.0885	25.7419	72.9689	179.853	0.0303826	0.00627294	0.0192647	0.0297369	0.0453202
AAGTATGCTACTAGTCGCAAG	50.4335	0.0489413	2.46828	96.0754	188.045	24.207	51.997	491.1	0.0494438	0.0151322	0.0182787	0.0490734	0.0803613	3.34305	3.15124	1.84626	2.54667	9.0484	47.3246	0.0386825	1.83063	57.074	32.402	15.216	49.4218	115.206	0.0452707	0.0538679	0.0247652	0.0379892	0.0990648	1.95726	0.417346	1.43577	1.87897	2.93316	87.5164	0.0273985	2.39782	133.419	103.16	37.0309	95.8747	428.42	0.0276695	0.00805087	0.0141198	0.0273733	0.0445724
AAGTATGCTAGTAGTCGCAAG	88.0922	0.0299249	2.63615	247.569	253.249	28.6197	101.777	897.002	0.0303101	0.0130529	0.0153073	0.0292953	0.0652974	5.17842	3.82992	1.7926	3.03863	14.4289	31.2665	0.0349636	1.09319	36.0206	23.2398	17.2699	32.3413	78.5353	0.0375606	0.0410547	0.0202356	0.0344558	0.0550225	1.14639	0.221678	0.908352	1.10385	1.70248	55.4724	0.0293405	1.62759	71.4382	60.8822	4.3527	62.4139	197.879	0.0480845	0.11994	0.0159789	0.029584	0.134081
AAGTATGCTATTAGTCGCAAG	29.6578	0.0634546	1.88192	76.4103	212.832	1.53817	35.8754	596.135	0.109339	0.186292	0.0161924	0.0594248	0.997775	2.68854	2.86991	1.31269	2.03664	9.28228	62.7023	0.038604	2.42056	71.4354	35.0495	30.3321	63.7483	159.517	0.0434298	0.0551133	0.0252422	0.0383601	0.0617064	2.57577	0.64161	1.76409	2.44774	4.20006	86.0625	0.0302739	2.60545	116.019	81.6515	40.8262	92.8132	371.155	0.0300223	0.0054837	0.0173587	0.0301977	0.0405108
AAGTATGCTCATAGTCGCAAG	36.2738	0.145748	5.28683	69.9613	88.5231	4.42619	41.0293	375.104	0.197358	0.201769	0.0446774	0.138513	0.999919	6.74815	3.41162	4.05488	5.57905	17.4722	39.4603	0.0468675	1.84941	44.295	24.3844	9.52784	40.3747	100.496	0.061051	0.0859194	0.0273255	0.0464837	0.139191	1.9265	0.439686	1.17899	1.89303	2.87927	113.119	0.0377528	4.27057	122.915	38.3958	75.7361	114.194	223.204	0.0377414	0.00436387	0.0288894	0.0380705	0.0434715
AAGTATGCTGATAGTCGCAAG	45.9629	0.0538877	2.47683	128.858	229.385	12.7252	50.6706	762.17	0.059485	0.0365347	0.017702	0.0525281	0.155563	4.08114	3.83681	1.78402	2.63608	14.9405	71.0077	0.0401648	2.85201	74.6715	36.433	23.2128	67.846	166.215	0.0492834	0.0743103	0.0263466	0.0412291	0.0709387	2.94547	1.04016	1.54804	2.78696	5.46114	84.5121	0.0350371	2.96106	100.658	58.465	36.1017	87.6896	223.339	0.0355414	0.0070121	0.0253332	0.0353682	0.0432882
AAGTATGCTTATAGTCGCAAG	40.0409	0.0523701	2.09695	85.8661	154.402	3.3098	44.9547	598.934	0.0796248	0.138201	0.017298	0.0508667	0.396839	2.99872	2.33736	1.11935	2.22864	10.558	64.1654	0.0353545	2.26854	68.9358	31.6226	20.1533	64.7074	142.626	0.0452744	0.0826116	0.0271152	0.0351271	0.0723768	2.35269	0.71301	1.38816	2.25324	4.0902	77.5696	0.0250089	1.93993	152.146	162.591	7.90833	91.3526	611.332	0.0417243	0.115928	0.0117149	0.0247271	0.0834391
AAGTATGGTAATAGTCGCAAG	34.4625	0.0551527	1.9007	110.232	325.808	3.50962	39.6029	999.048	0.0818482	0.132284	0.0145391	0.0526806	0.421214	3.09873	4.17594	1.31967	1.99858	14.901	71.6709	0.0348435	2.49727	75.7751	31.8158	30.1034	70.7698	150.686	0.0422764	0.0734346	0.0268206	0.0349013	0.0541969	2.58782	0.793888	1.5388	2.46897	4.52918	102.05	0.0205181	2.09388	149.664	116.296	37.6941	110.676	458.102	0.0202597	0.00279087	0.0123095	0.0206897	0.0248472
AAGTATGTTAATAGTCGCAAG	21.0102	0.0932424	1.95904	78.2442	314.4	1.50376	23.7027	549.317	0.185916	0.263471	0.0175875	0.0860116	0.999999	2.92069	4.27055	1.37471	2.03453	9.51139	50.5896	0.0405707	2.05245	58.6174	27.5812	24.8878	53.077	130.345	0.041239	0.0113273	0.0228057	0.0397548	0.0708634	2.1806	0.420193	1.68424	2.10599	3.33167	68.1249	0.0305071	2.07829	93.4775	65.095	37.7934	71.7221	302.374	0.0303697	0.00749104	0.0158549	0.0306642	0.0448744
AAGTATTCTAATAGTCGCAAG	238.81	0.0366632	8.75555	322.112	258.14	44.2923	259.793	918.177	0.0402695	0.0145111	0.0229532	0.0375457	0.0765092	10.1965	5.81993	2.96419	9.67862	23.1847	67.9402	0.0373556	2.53794	73.0092	36.3937	19.7397	65.8494	159.883	0.0483119	0.0862677	0.0236038	0.0374213	0.0797908	2.61846	0.843129	1.56007	2.49482	4.662	70.1316	0.0398322	2.79349	83.8315	44.7916	42.7761	73.2589	185.242	0.0395361	0.00739405	0.0242314	0.0393437	0.0553057
AAGTCAGCTAATAGTCGCAAG	32.2032	0.214486	6.90714	73.457	108.034	4.88618	35.5885	408.064	0.304079	0.270837	0.0558963	0.209083	1	9.21512	5.31079	4.69883	7.23407	23.4757	83.4205	0.0402476	3.35747	86.2043	35.0978	31.1534	82.3305	163.006	0.0537139	0.0999125	0.0294111	0.0402993	0.0715241	3.39843	0.882522	2.17572	3.2462	5.44784	90.2894	0.0512572	4.62799	104.655	46.4581	54.3631	91.9004	230.204	0.0512362	0.00879699	0.0339355	0.051659	0.0658871
AAGTCCGCTAATAGTCGCAAG	126.842	0.412381	52.3073	208.952	185.115	26.4738	145.512	656.816	0.441949	0.185437	0.188571	0.414415	0.990181	68.6436	37.055	22.5392	63.3815	147.961	60.9193	0.0493964	3.0092	62.5367	30.0785	15.2672	59.6545	134.198	0.0652077	0.104499	0.0345662	0.0507997	0.106029	3.07874	1.0279	1.44631	2.9509	5.4486	102.966	0.160172	16.4922	124.486	60.5523	64.9296	104.57	302.232	0.15912	0.0258624	0.108286	0.160169	0.208952
AAGTCGGCTAATAGTCGCAAG	71.7268	0.174525	12.5181	116.012	107.804	11.6458	77.8273	388.23	0.204376	0.14515	0.0696231	0.172268	0.648193	15.7076	8.10051	6.5747	13.3329	33.5321	73.3313	0.0340493	2.49688	83.0632	37.5679	34.5922	75.8	175.738	0.0386536	0.0554774	0.0229149	0.0337292	0.0554205	2.64562	0.628555	1.78969	2.52853	4.25191	109.058	0.0591434	6.45004	123.055	48.3856	59.8553	112.359	238.658	0.0596735	0.0119064	0.0404178	0.0590837	0.0816563
AAGTCTACTAATAGTCGCAAG	48.3813	0.083426	4.03626	105.595	137.613	4.26584	55.1314	466.393	0.117822	0.154359	0.0300316	0.0799492	0.688899	5.71211	3.88575	2.78165	4.34244	15.4219	36.1214	0.0431674	1.55927	46.2693	38.0791	16.2171	37.6034	155.572	0.044313	0.0133559	0.0166679	0.0429353	0.0745577	1.71503	0.496706	1.17691	1.60021	3.22485	66.4488	0.0472028	3.13657	77.48	47.3362	16.4756	71.5998	168.601	0.0506032	0.0331782	0.0326944	0.04812	0.082123
AAGTCTCCTAATAGTCGCAAG	82.8813	0.0443871	3.67886	236.809	342.917	22.4807	95.7078	1039.33	0.0466482	0.0247884	0.02029	0.0435946	0.107831	6.92679	6.60536	2.00372	4.26521	22.4488	80.439	0.0316655	2.54714	88.1075	44.769	25.8876	79.9956	195.828	0.0409174	0.0838998	0.0215721	0.0317821	0.0580079	2.68695	0.997225	1.40292	2.52781	5.15306	50.6612	0.0333194	1.688	107.712	140.309	17.6878	55.8238	551.079	0.0344341	0.0154175	0.0126896	0.0322367	0.0753578
AAGTCTGATAATAGTCGCAAG	41.4886	0.0336447	1.39587	96.516	156.198	7.60099	47.8722	603.602	0.0441457	0.0719943	0.0108587	0.0321383	0.143886	2.07719	1.64273	0.976402	1.48549	7.19117	63.6718	0.0221373	1.40952	77.4129	52.3654	21.7403	62.6784	224.834	0.0291066	0.0654072	0.010595	0.0224253	0.0392139	1.52711	0.502107	0.811232	1.43667	2.70174	90.4902	0.0151113	1.36742	123.197	92.9862	26.8983	98.8013	357.728	0.015212	0.00246096	0.00947811	0.0152078	0.0204075
AAGTCTGCAAATAGTCGCAAG	82.5346	0.0174079	1.43676	218.341	352.479	30.2895	88.3422	1180.46	0.0174915	0.00500797	0.00774449	0.0175556	0.0264485	2.6942	2.79247	0.749414	1.57377	10.0654	55.2884	0.0234671	1.29746	62.5521	36.1617	15.9852	55.725	145.528	0.0362169	0.0984051	0.0144354	0.0234135	0.0542472	1.36898	0.420944	0.802143	1.30109	2.38321	78.1103	0.020932	1.63501	172.566	182.305	8.79348	91.828	658.946	0.0333456	0.0949441	0.0098768	0.0206642	0.074394
AAGTCTGCCAATAGTCGCAAG	55.4122	0.0332008	1.83973	233.238	559.722	9.23116	62.5331	2016.09	0.0475256	0.109843	0.0124547	0.0334014	0.0899966	4.52857	7.04918	0.806521	2.09403	27.1304	49.8841	0.0255347	1.27378	60.0131	45.366	19.9186	48.8024	175.02	0.0306641	0.0534876	0.0140135	0.0259825	0.0442934	1.38665	0.532095	0.846127	1.28312	2.59336	66.1551	0.0254692	1.68492	138.14	159.496	0.779086	79.8867	613.419	0.0602297	0.170234	0.0117595	0.0252895	0.966829
AAGTCTGCGAATAGTCGCAAG	725.091	0.0157528	11.4222	816.073	656.335	66.3694	695.766	2673.06	0.0168233	0.00316469	0.0117059	0.0164584	0.024551	12.5683	8.89355	1.34236	11.0516	37.1468	73.2416	0.0279725	2.04875	78.1828	49.0033	11.7262	70.348	188.916	0.039545	0.0841855	0.0211953	0.0286993	0.0804535	2.16924	1.10783	0.894781	2.01666	4.88308	65.9336	0.0248594	1.63907	137.042	175.876	1.88435	73.8818	729.516	0.0500268	0.142549	0.0119172	0.0249249	0.304413
AAGTCTGCTAAAAGTCGCAAG	76.6009	0.381044	29.1883	139.22	147.002	18.4532	82.3334	543.126	0.413616	0.19127	0.141319	0.378684	1	39.5701	22.7874	15.2029	31.5871	92.0801	79.334	0.0325275	2.58054	83.8357	50.2331	12.8472	73.2126	204.15	0.0543321	0.129488	0.0178412	0.0338086	0.0920069	2.65868	1.11746	1.13184	2.50372	5.22827	83.0576	0.125587	10.431	91.8299	39.2556	57.2159	83.6647	203.688	0.127055	0.0425596	0.0994046	0.125442	0.138917
AAGTCTGCTAACAGTCGCAAG	87.6621	0.416983	36.5536	127.865	106.265	20.223	93.01	395.812	0.449356	0.177677	0.192548	0.416264	0.998529	44.8336	22.8547	16.6286	38.865	95.3052	69.6647	0.032216	2.24432	70.55	35.3613	16.4521	65.1847	153.488	0.0530751	0.128134	0.0228089	0.032601	0.0720762	2.26224	0.821633	1.22795	2.15182	4.23462	93.024	0.116988	10.8827	102.614	37.9407	58.5439	95.2687	205.122	0.122113	0.0685393	0.0875974	0.116115	0.151811
AAGTCTGCTAAGAGTCGCAAG	77.7402	0.0652123	5.06962	266.061	345.268	3.2982	97.3148	1289.51	0.0941335	0.149117	0.0272478	0.0643033	0.502874	11.3874	10.2982	1.71759	6.56007	36.6703	41.2025	0.0300197	1.23689	42.3013	28.0759	4.30044	38.5255	110.262	0.0524456	0.110321	0.0211636	0.0313935	0.152973	1.26911	0.500241	0.656368	1.20943	2.47653	80.1029	0.0347458	2.78324	133.183	132.833	25.4232	82.8378	562.501	0.0375299	0.0397671	0.0159163	0.0351287	0.0596059
AAGTCTGCTAATAATCGCAAG	34.2161	0.0571211	1.95446	81.6937	140.717	5.93883	35.0889	533.407	0.0744429	0.0745153	0.0153125	0.058002	0.225265	2.72743	1.97742	1.26505	2.03641	8.45068	51.4162	0.0237315	1.22018	53.2084	30.3619	1.11928	52.2631	118.094	0.0634317	0.171755	0.0152846	0.0245657	0.867745	1.25398	0.401776	0.490775	1.26837	1.99236	63.3545	0.0256193	1.6231	83.0033	60.4909	27.6981	66.987	264.183	0.0270336	0.0268491	0.0138162	0.0258296	0.0378106
AAGTCTGCTAATACTCGCAAG	58.7162	0.0216605	1.27183	239.228	460.189	25.0914	64.5004	1717.37	0.0213796	0.00737502	0.00856506	0.0212017	0.0390562	3.17033	4.22716	0.913243	1.33834	15.7265	61.0492	0.0194539	1.18764	63.6333	22.5211	34.5411	63.1041	93.6028	0.0271329	0.0764587	0.0180407	0.0194309	0.0223656	1.22148	0.24342	0.785702	1.21925	1.68934	64.5241	0.020726	1.33733	111.275	110.427	2.12087	73.973	449.2	0.0447568	0.137643	0.00860285	0.0205569	0.237534
AAGTCTGCTAATAGACGCAAG	53.7263	0.0244345	1.31278	110.943	221.016	15.8696	57.8489	925.238	0.0251923	0.00758484	0.00970361	0.0243182	0.0416874	1.98642	2.00224	0.665786	1.39077	8.22382	73.2163	0.0156722	1.14746	74.7567	30.8007	18.6105	71.674	144.274	0.0327014	0.109337	0.0116722	0.0157068	0.0348509	1.15419	0.296603	0.720637	1.12508	1.84673	52.1031	0.0186012	0.969182	68.5362	71.2526	0.330768	56.3194	176.803	0.0880672	0.24093	0.0114872	0.0188323	0.970365
AAGTCTGCTAATAGCCGCAAG	54.6085	0.20443	11.1636	88.2535	84.2472	12.9914	59.2806	325.777	0.230516	0.141164	0.0813155	0.201466	0.634447	13.6538	5.91474	7.12531	11.7357	29.1826	56.0917	0.0243202	1.36416	68.6515	61.8292	0.80362	59.3474	200.424	0.057884	0.162029	0.0160452	0.0249303	0.881058	1.54887	0.773003	0.485616	1.44453	3.53304	74.8331	0.0671612	5.02588	84.6552	35.5336	43.8663	78.6049	162.872	0.0699286	0.0521762	0.0514263	0.0663834	0.0952002
AAGTCTGCTAATAGGCGCAAG	64.5683	0.0200827	1.2967	185.773	270.029	25.2711	70.9427	985.133	0.0201956	0.00664037	0.00837429	0.0201371	0.0339948	2.55601	2.47982	0.817626	1.39522	9.06211	54.7119	0.0264124	1.44507	56.1228	30.0511	9.2742	51.973	120.947	0.0447633	0.11442	0.0196993	0.0268993	0.0916564	1.47936	0.537706	0.726623	1.41456	2.79254	104.419	0.0217588	2.27204	113.609	57.0336	16.5711	105.107	236.569	0.0288574	0.0673318	0.0128936	0.0220697	0.0489061
AAGTCTGCTAATAGTAGCAAG	63.2469	0.0253165	1.60119	461.735	663.566	11.7361	76.6977	2372.22	0.031754	0.0601188	0.00978823	0.0244013	0.0888321	6.17897	6.95137	0.927883	1.94496	24.7192	75.9268	0.0278238	2.11257	85.615	55.0666	15.1395	74.8684	207.295	0.038318	0.08451	0.0181702	0.0281827	0.0602665	2.28869	1.04975	0.841109	2.10567	4.73118	108.714	0.022068	2.3991	166.091	130.941	40.0575	118.458	543.014	0.0219443	0.0034071	0.0142173	0.0222113	0.0278422
AAGTCTGCTAATAGTCACAAG	36.4652	0.436687	15.9239	64.6279	67.3846	12.0425	40.227	237.809	0.502766	0.288946	0.139042	0.424228	1	19.4334	7.80959	10.2886	17.323	38.2399	66.0075	0.0293864	1.93972	71.571	39.5563	9.76475	66.3896	162.362	0.0433497	0.0922441	0.0203782	0.0294245	0.0852457	2.03486	0.763267	0.834887	1.90584	3.68435	69.7028	0.0832473	5.80257	87.1699	62.6939	48.3729	70.6799	269.582	0.0836529	0.0408142	0.0470081	0.0829049	0.0913471
AAGTCTGCTAATAGTCCCAAG	48.5427	0.199278	9.67347	75.5876	68.4459	7.39225	53.1336	249.631	0.255786	0.20842	0.0779501	0.194338	1	11.3631	4.64564	5.80972	10.1626	21.7857	71.0704	0.0223205	1.58633	88.9695	57.6065	22.4074	74.4892	240.522	0.0284111	0.06194	0.0135651	0.0221051	0.0457965	1.78741	0.664223	0.85452	1.68236	3.48706	110.254	0.0330191	3.64051	149.591	102.986	53.7295	112.499	436.187	0.0341007	0.0286748	0.0194336	0.0332359	0.0452935
AAGTCTGCTAATAGTCGAAAG	50.2733	0.43622	21.9302	92.396	109.507	13.9818	54.2414	396.74	0.484749	0.243142	0.152344	0.428696	1	28.4576	15.6878	13.2244	23.0338	66.1887	84.0646	0.0271024	2.27835	89.9604	50.245	28.4746	78.6642	212.647	0.0395469	0.0994895	0.0154898	0.0279986	0.0443146	2.35542	0.914404	1.25746	2.22014	4.46861	88.1153	0.107656	9.4861	97.8299	37.2519	66.4206	89.5289	191.999	0.108492	0.0411804	0.080058	0.107718	0.122981
AAGTCTGCTAATAGTCGCAAA	83.305	0.0294949	2.45707	390.109	623.982	26.3124	100.307	2474.29	0.0295419	0.0126318	0.0133534	0.0288452	0.0597129	7.10537	8.61462	1.36227	2.92893	34.6413	63.6368	0.0310691	1.97714	68.1134	41.8972	18.9432	61.7955	159.191	0.0367005	0.0518519	0.0253053	0.032165	0.0535438	2.09043	0.981805	0.977624	1.94015	4.47175	99.9564	0.0277574	2.77453	143.644	100.892	47.7197	107.651	453.59	0.0280958	0.0201218	0.0172023	0.0274642	0.0396746
AAGTCTGCTAATAGTCGCAAC	66.7809	0.0263309	1.7584	167.348	340.262	24.1086	70.4881	849.629	0.0271246	0.00985264	0.0106351	0.0264596	0.0473978	2.89213	3.32854	1.05345	1.90166	11.7942	108.008	0.0188013	2.0307	117.351	56.7726	36.0342	108.991	253.251	0.0303442	0.0966985	0.0139055	0.018814	0.0300197	2.15126	0.805285	0.973806	2.0339	4.05839	30.8591	0.0326815	1.00852	52.1393	91.9713	13.6915	32.792	309.949	0.0332796	0.0112128	0.00927396	0.0311464	0.060219
AAGTCTGCTAATAGTCGCAAG	129.419	0.463839	60.0299	215.6	208.346	29.0266	142.312	776.478	0.493954	0.187377	0.20988	0.467534	1	79.9354	46.6113	24.1493	70.9315	175.183	61.8674	0.0400732	2.47923	64.1621	31.9171	17.353	58.1424	144.96	0.0618669	0.130741	0.0247021	0.0412334	0.084562	2.51217	0.741478	1.49771	2.42138	4.17907	92.8085	0.163758	15.1981	110.966	57.8561	68.0753	93.7328	300.189	0.163228	0.0414867	0.112099	0.163968	0.184099
AAGTCTGCTAATAGTCGCAAT	370.142	0.0222069	8.2197	399.142	229.854	86.5968	379.327	953.453	0.0232633	0.00519317	0.0159164	0.0222538	0.0363991	8.36825	3.43082	2.89322	8.3027	16.8172	85.4312	0.0265266	2.2662	101.11	68.3772	14.8611	91.152	268.15	0.0325615	0.0645555	0.0213386	0.0267672	0.0495283	2.59307	1.25468	0.754458	2.40494	5.86831	76.2954	0.0283342	2.16177	125.668	123.895	20.3749	83.7088	535.612	0.0293304	0.0100301	0.0138368	0.028867	0.0489475
AAGTCTGCTAATAGTCGCACG	63.5898	0.0231511	1.47217	255.699	320.533	2.6844	80.3085	1045.18	0.0494967	0.139788	0.00839288	0.022229	0.315304	3.32317	2.81667	0.695675	1.88375	9.90182	57.4644	0.0292273	1.67953	60.8435	31.2733	16.3242	56.841	133.087	0.0386723	0.0821804	0.0227286	0.0295041	0.0543161	1.73314	0.570207	0.853466	1.66489	3.05864	49.8037	0.032177	1.60253	65.1803	68.4119	14.919	50.9086	212.11	0.0359507	0.0395205	0.0157485	0.032249	0.0598431
AAGTCTGCTAATAGTCGCAGG	601.123	0.0171263	10.295	545.313	576.008	32.7632	379.519	2090.2	0.020704	0.00642872	0.0119947	0.0198268	0.0335202	8.95296	8.01029	0.973002	7.27711	29.7976	95.3958	0.0358461	3.41957	91.7897	40.1421	26.6705	90.6018	178.033	0.0542715	0.124846	0.0323903	0.0367418	0.0575728	3.40886	1.38466	1.7993	3.27735	6.71898	91.9405	0.0314265	2.88936	128.068	110.287	18.3456	91.807	414.166	0.0392342	0.0640057	0.012493	0.0319856	0.0787488
AAGTCTGCTAATAGTCGCATG	72.2126	0.0354808	2.56216	162.988	197.617	14.4904	79.482	727.24	0.0430639	0.0574252	0.0133271	0.0352086	0.0995651	3.97627	2.72693	1.25955	2.82316	10.8375	94.3252	0.0292862	2.76243	93.6749	36.7007	25.3589	93.8093	163.379	0.0458581	0.116777	0.024684	0.0299518	0.0426827	2.80109	0.922728	1.14827	2.76426	4.69412	100.473	0.0281947	2.83282	110.378	45.9266	32.5519	105.958	206.285	0.0326947	0.0556603	0.0207044	0.0282857	0.0412761
AAGTCTGCTAATAGTCGCCAG	56.8978	0.0396495	2.25597	291.362	559.572	14.1391	62.8792	2174.45	0.0444692	0.0437487	0.0140726	0.0397895	0.101007	6.14601	8.30355	1.34802	2.46832	32.7545	39.2304	0.0393311	1.54297	42.7029	29.8953	2.56757	37.5372	113.402	0.0670828	0.123953	0.0247085	0.0400624	0.307819	1.60824	0.607454	0.836164	1.51704	3.11178	286.982	0.0192548	5.52579	327.836	223.853	60.5253	286.991	871.446	0.0226463	0.0401536	0.010524	0.0198406	0.031875
AAGTCTGCTAATAGTCGCGAG	110.897	0.0521798	5.7866	321.458	384.367	23.3692	148.072	1355.37	0.0572298	0.0493575	0.0250801	0.0507784	0.123353	11.9704	10.3933	2.34252	7.38856	39.8879	65.2829	0.0308537	2.01422	73.7351	44.2048	13.8565	64.7427	167.649	0.05133	0.122222	0.0169169	0.0308584	0.0900547	2.08219	0.550143	1.4754	1.98533	3.13088	124.494	0.0341685	4.25376	162.63	133.358	1.77603	132.705	454.408	0.0649656	0.15828	0.0162762	0.0350364	0.957417
AAGTCTGCTAATAGTCGCTAG	75.4526	0.049392	3.72675	196.544	214.653	6.28216	92.4181	758.215	0.0748112	0.129326	0.0175644	0.0482282	0.348441	6.10218	3.87511	1.79537	4.58493	14.7073	70.1927	0.0263055	1.84645	74.0102	30.0503	27.8102	70.5247	143.331	0.0395478	0.10125	0.0179017	0.0264299	0.0423371	1.8949	0.4264	1.20418	1.88111	2.73049	92.3344	0.0283678	2.61932	108.2	55.8594	25.5281	100.284	239.805	0.0325693	0.0548416	0.0200399	0.0283956	0.0443998
AAGTCTGCTAATAGTCGGAAG	66.4078	0.349648	23.2193	147.213	164.596	17.3859	74.6999	611.824	0.383296	0.209762	0.128337	0.341892	1	34.6841	21.4148	14.446	25.1542	86.5726	88.3638	0.0323465	2.85826	89.9724	45.2496	24.9466	82.3524	191.504	0.0492262	0.116381	0.0227167	0.032872	0.0560934	2.91694	1.19856	1.44454	2.73657	5.752	115.748	0.104641	12.112	137.394	65.4059	69.8777	119.641	341.324	0.105472	0.0421808	0.0769848	0.103895	0.131406
AAGTCTGCTAATAGTCGTAAG	121.072	0.468177	56.6833	226.31	230.358	29.3979	138.777	835.819	0.498697	0.204905	0.205015	0.469646	1	80.4904	48.7258	24.1898	67.8923	182.42	71.1394	0.0352988	2.51114	69.6302	26.2546	29.8238	68.6963	124.37	0.0542063	0.123624	0.0329882	0.035702	0.0479366	2.51226	0.772097	1.50201	2.43184	4.32434	96.4934	0.158911	15.3339	119.92	63.1789	60.3925	101.005	322.434	0.15827	0.0445643	0.106902	0.156687	0.206756
AAGTCTGCTAATAGTCTCAAG	49.6809	0.503423	25.0105	81.2436	86.4595	14.4667	51.1101	323.282	0.561698	0.253753	0.177511	0.506815	1	30.6964	15.0444	12.1316	26.5565	68.1223	55.9188	0.0375027	2.09711	67.2676	43.0279	10.7161	55.3289	165.31	0.061543	0.126352	0.0189943	0.0373928	0.141904	2.19775	0.537719	1.52261	2.0924	3.37972	63.6735	0.111323	7.0883	76.5966	49.5654	40.8148	64.1987	201.919	0.112158	0.0432154	0.061333	0.111695	0.136742
AAGTCTGCTAATAGTGGCAAG	379.989	0.011297	4.29273	768.262	2019.14	26.8636	346.481	4115.47	0.0188361	0.0763405	0.00687983	0.0121758	0.0191711	7.46629	15.8537	0.477522	4.24424	34.7675	57.1477	0.0221396	1.26523	59.9773	28.0282	19.2261	56.5122	124.744	0.0342859	0.0950744	0.0154118	0.0225678	0.0401675	1.30131	0.364611	0.685252	1.26471	2.14313	96.9678	0.0170745	1.65568	129.192	88.4763	28.8915	104.181	371.148	0.0190433	0.0358014	0.00972797	0.0171451	0.0274148
AAGTCTGCTAATAGTTGCAAG	52.4947	0.0292174	1.53376	344.039	1534.82	21.5115	57.4439	3306.59	0.0291887	0.0103102	0.0101228	0.0290349	0.0524032	4.82509	15.2293	1.06308	1.62992	34.4523	72.2107	0.025136	1.81509	77.9091	39.2911	27.5381	69.3229	171.283	0.0308172	0.0606915	0.0161066	0.0255279	0.04179	1.89255	0.659601	1.0984	1.77345	3.39856	73.0708	0.0260875	1.90624	90.8264	61.8011	25.0191	78.0611	255.574	0.0273619	0.026992	0.0158251	0.0260297	0.0389673
AAGTCTGCTAATATTCGCAAG	132.816	0.0187094	2.48491	572.142	1534.53	33.274	173.097	3813.23	0.019413	0.00807968	0.00937704	0.018313	0.0388165	7.11801	14.7338	1.07519	3.47488	40.6574	58.8705	0.0261819	1.54134	67.5486	45.07	29.8238	59.3331	168.702	0.031295	0.063908	0.0174744	0.0262506	0.0353888	1.6676	0.611566	0.969699	1.55152	3.102	104.184	0.023262	2.42352	144.962	107.332	19.4666	118.031	451.772	0.0281919	0.054739	0.0135344	0.0233573	0.048459
AAGTCTGCTAATCGTCGCAAG	70.0818	0.0832348	5.83325	120.062	125.335	28.1917	73.9046	491.787	0.084768	0.0272676	0.0389741	0.0829826	0.143467	7.89218	4.71869	3.67299	6.14509	19.9847	67.4769	0.0250506	1.69034	67.2418	19.2604	36.502	66.1808	101.383	0.0392682	0.105568	0.0203249	0.0253172	0.0352357	1.68781	0.277564	1.21684	1.67294	2.15707	79.8788	0.0346877	2.77081	98.7887	61.7649	15.2636	87.0469	237.779	0.0420211	0.0664036	0.023929	0.0346955	0.0749894
AAGTCTGCTAATGGTCGCAAG	791.321	0.0132141	10.4566	771.156	841.954	17.9299	547.863	2902.64	0.0210881	0.0538278	0.007781	0.0148407	0.0459525	8.96128	8.27239	0.736043	7.92868	29.7504	66.8687	0.0213377	1.42682	68.424	30.2537	17.1744	65.702	131.215	0.0348222	0.0997573	0.0179127	0.0214164	0.0392405	1.45995	0.474002	0.702029	1.4008	2.53869	58.6686	0.0233932	1.37245	81.7729	63.0851	20.6973	62.11	271.257	0.0275655	0.0479955	0.0102066	0.0233897	0.0485389
AAGTCTGCTAATTGTCGCAAG	57.1976	0.0403377	2.30722	105.713	139.698	18.0758	63.7438	606.874	0.0425253	0.023787	0.0173717	0.0398337	0.0796982	3.23357	2.22295	1.2503	2.52118	9.77134	38.1761	0.0350987	1.33993	43.0826	33.3649	2.09093	39.263	98.6367	0.060254	0.126235	0.0233789	0.0356497	0.295273	1.41774	0.487134	0.642887	1.35888	2.38538	100.923	0.0249089	2.51388	133.852	87.5599	38.842	108.769	377.659	0.0258388	0.0285277	0.015068	0.0252567	0.0328009
AAGTCTGCTACTAGTCGCAAG	46.5229	0.0235653	1.09633	217.818	578.2	13.1935	50.9201	2196.65	0.0263677	0.0431751	0.00799404	0.0235858	0.0440877	2.85982	4.70714	0.569966	1.1594	16.3115	83.7421	0.0204321	1.71103	91.5759	49.8462	25.0548	81.2222	211.878	0.0320582	0.0951202	0.0123953	0.0206025	0.039494	1.78244	0.653176	0.955864	1.68197	3.36213	55.88	0.0191241	1.06865	100.698	112.286	15.8733	61.5882	481.254	0.0222579	0.0368435	0.00781198	0.0187951	0.0490738
AAGTCTGCTAGTAGTCGCAAG	88.8956	0.0147544	1.3116	279.158	1326.2	21.3379	94.791	1815.12	0.0182027	0.041461	0.00651716	0.0149093	0.0287925	2.59403	7.78306	0.5377	1.45858	13.9242	98.4926	0.022208	2.18732	100.121	46.1558	1.70047	93.5188	201.941	0.0504779	0.154856	0.0146826	0.0222082	0.889376	2.17211	0.611356	1.25883	2.10626	3.4909	61.8757	0.0194526	1.20364	165.7	298.874	0.391057	63.3939	1135.98	0.101548	0.255869	0.00467403	0.0213268	0.994125
AAGTCTGCTATTAGTCGCAAG	498.382	0.0146967	7.32459	599.615	654.977	41.5444	424.737	2559.97	0.0166986	0.00503275	0.0096461	0.0157849	0.0283246	7.9327	6.92226	1.05274	6.59993	29.4559	142.482	0.0177448	2.52832	143.756	55.0143	64.089	137.626	277.078	0.0259401	0.0817305	0.0162391	0.017831	0.0211115	2.59992	0.960124	1.30474	2.46945	4.8497	81.3522	0.0211952	1.72427	155.545	188.882	0.989174	92.1048	737.72	0.0485969	0.150715	0.0104238	0.0216063	0.855249
AAGTCTGCTCATAGTCGCAAG	55.0077	0.194585	10.7037	104.044	118.664	9.58553	62.3662	401.351	0.225671	0.15964	0.0791815	0.189594	0.731748	14.5845	8.59622	6.59855	11.4866	34.8106	55.755	0.027562	1.53672	62.475	36.5066	23.7302	56.8015	131.525	0.0350719	0.0785256	0.0198519	0.0278538	0.0383937	1.63504	0.496516	0.918087	1.5822	2.74405	110.503	0.0589042	6.5091	133.522	69.6819	58.6208	111.949	324.927	0.0614005	0.0438566	0.0380273	0.0591297	0.0816846
AAGTCTGCTGATAGTCGCAAG	390.795	0.0165915	6.48388	470.185	550.624	31.0157	306.466	1963.19	0.0202973	0.0094694	0.00938381	0.0182095	0.0407627	6.61597	5.73577	1.04867	5.35994	22.1036	115.407	0.0178518	2.06023	122.013	57.9333	40.5899	113.255	268.68	0.0270358	0.0875507	0.0136659	0.0181401	0.0236734	2.17564	0.90208	0.925433	2.01965	4.36686	57.0341	0.0239061	1.36346	100.738	113.349	12.6967	60.7798	467.967	0.0282439	0.0364846	0.00906422	0.0242764	0.0643837
AAGTCTGCTTATAGTCGCAAG	91.0318	0.0161339	1.4687	280.108	327.747	25.1032	122.223	1225.06	0.0159515	0.00404405	0.00823525	0.0160419	0.0242918	3.50169	3.08546	0.574915	1.94003	10.6281	84.8161	0.0209541	1.77725	85.7117	24.5644	44.7411	86.2971	126.336	0.0308811	0.0907414	0.0186519	0.0210936	0.0243666	1.80517	0.382643	1.12013	1.81826	2.46335	52.5387	0.0243653	1.28012	95.9496	122.486	14.0974	60.0955	529.245	0.0285989	0.0460971	0.0108593	0.0239132	0.0615912
AAGTCTGGTAATAGTCGCAAG	124.181	0.0188031	2.33499	303.208	337.273	41.5975	151.436	1115.78	0.0188758	0.00597671	0.0100318	0.0186875	0.0323135	4.36285	3.49915	1.15485	2.9883	12.8985	59.341	0.0214465	1.27266	67.7982	33.1136	39.1902	61.876	159.18	0.0212406	0.00287962	0.0125043	0.0212815	0.0264425	1.36653	0.331782	0.980379	1.31857	2.32228	66.8021	0.0190352	1.27159	96.3951	78.7961	31.0072	73.4272	385.557	0.0189598	0.0048696	0.00928617	0.0188119	0.0300462
AAGTCTGTTAATAGTCGCAAG	33.5024	0.0385747	1.29235	183.06	446.189	1.06637	40.7344	1904.55	0.0903698	0.201927	0.00943294	0.0363014	0.998642	2.94059	4.19623	0.878507	1.42816	18.1697	56.4061	0.0254031	1.43289	62.6517	25.1288	32.2429	57.4875	125.8	0.0263705	0.0203241	0.016825	0.0255127	0.0369675	1.50138	0.291733	1.0855	1.4699	2.11922	56.7887	0.0249165	1.41498	84.3117	99.8012	24.7312	60.7677	374.137	0.0249817	0.00514998	0.0109994	0.0247998	0.0355965
AAGTCTTCTAATAGTCGCAAG	57.7502	0.0692098	3.99688	143.11	186.082	11.3098	65.8043	678.359	0.084625	0.0919336	0.0257111	0.0674163	0.247722	6.27804	4.51714	2.48191	4.36362	18.5618	52.8473	0.0511029	2.70065	56.924	27.4308	17.2493	51.5393	125.038	0.0645038	0.0955362	0.0317548	0.0512652	0.10817	2.77738	0.715097	1.79922	2.67509	4.49494	57.2561	0.0530903	3.03974	78.4064	72.4153	23.4764	62.4801	259.929	0.0536773	0.0142074	0.0261765	0.0525646	0.0877107
AAGTGAGCTAATAGTCGCAAG	39.1482	0.0505809	1.98015	75.3145	123.596	4.82929	45.0222	407.843	0.0741098	0.121859	0.0170028	0.0481174	0.320813	2.60288	1.81625	1.35341	2.14728	6.72795	40.7869	0.0405455	1.65373	44.8702	25.2471	11.5211	40.7188	104.849	0.0468934	0.0457775	0.0267277	0.0410456	0.0955719	1.71883	0.501583	1.08927	1.64854	2.88974	113.973	0.0238459	2.71778	115.484	31.3917	72.7092	112.12	181.525	0.0256099	0.0368985	0.0222484	0.0239459	0.0252548
AAGTGCGCTAATAGTCGCAAG	49.5091	0.0974784	4.82607	98.1708	169.784	2.22313	50.6919	567.462	0.165973	0.216343	0.0346473	0.100223	1	6.65809	5.18604	1.8949	5.11554	19.6588	54.0336	0.0363219	1.9626	60.8242	30.2439	18.6234	55.1324	129.588	0.0433914	0.0617905	0.0228366	0.0360212	0.0758256	2.06277	0.510655	1.20992	2.00896	3.23596	269.448	0.0239777	6.46073	285.981	147.884	71.7633	275.131	594.764	0.0253663	0.00667542	0.0165008	0.0234759	0.0418458
AAGTGGGCTAATAGTCGCAAG	68.1809	0.0434114	2.95983	95.1231	78.2486	12.6999	75.8687	263.714	0.0525926	0.0669984	0.023886	0.0428085	0.13638	3.47628	1.72206	1.48561	3.10789	7.20825	58.2983	0.0364581	2.12545	65.018	40.3678	10.301	57.3961	168.291	0.0481773	0.0743722	0.0224444	0.0369345	0.1146	2.25609	0.93285	1.06809	2.10022	4.52821	103.501	0.025292	2.61774	114.24	34.3161	77.8902	107.339	211.939	0.0249888	0.00176145	0.018728	0.0253436	0.0266604
AAGTGTACTAATAGTCGCAAG	45.9543	0.0501631	2.30521	85.0844	113.304	22.2943	47.9923	509.571	0.050766	0.0166791	0.017736	0.0498922	0.0853695	3.0667	1.87398	1.81932	2.38215	9.10543	47.3266	0.0364153	1.72341	57.7502	37.3526	3.07018	52.1687	145.985	0.0607034	0.123917	0.0224154	0.0357564	0.362242	1.84641	0.606165	1.05186	1.74798	3.33315	67.2488	0.0268152	1.80329	95.6502	86.1551	35.656	70.4305	360.939	0.0266112	0.00521795	0.0132288	0.0270253	0.0350231
AAGTGTCCTAATAGTCGCAAG	31.3029	0.0413966	1.29583	66.8905	159.425	0.953107	34.7408	462.751	0.0849907	0.177552	0.0115835	0.0394256	0.991905	1.72851	1.46116	0.767199	1.35003	5.38843	38.9239	0.0349955	1.36216	50.0908	38.0369	9.17695	41.4828	142.692	0.0437142	0.0560104	0.0172893	0.0338762	0.118956	1.48111	0.399491	1.01134	1.38945	2.55319	34.3162	0.029618	1.01638	47.5073	55.3923	12.6557	36.9298	179.012	0.0314457	0.0146222	0.0107857	0.0287221	0.0653154
AAGTGTGATAATAGTCGCAAG	15.1404	0.0840524	1.27259	78.627	303.438	1.12587	19.5311	1202.2	0.194968	0.292787	0.0106309	0.0722406	1	2.05015	2.9143	1.01759	1.33632	14.3231	43.2041	0.0355549	1.53612	54.0663	41.0546	3.12742	44.5048	164.357	0.0624914	0.133721	0.0173099	0.0354696	0.280456	1.67746	0.579889	0.76153	1.5858	3.04994	194.68	0.0145624	2.83502	218.494	104.365	75.696	197.022	443.096	0.0149743	0.00314965	0.0100412	0.0146092	0.0217027
AAGTGTGCAAATAGTCGCAAG	43.0222	0.032954	1.41775	104.478	161.426	11.5907	47.5049	604.133	0.0369128	0.0230967	0.0108399	0.032031	0.101729	2.11011	1.59014	1.0933	1.48463	6.72633	66.8061	0.020299	1.35609	68.8148	18.3611	45.5755	66.4046	108.01	0.0225054	0.0364585	0.0179698	0.0202952	0.0238104	1.38096	0.25146	1.04331	1.34719	1.96508	65.7933	0.0232596	1.53033	92.7044	64.1504	29.3226	73.1493	293.33	0.0233964	0.00738559	0.0118199	0.022526	0.0420236
AAGTGTGCCAATAGTCGCAAG	78.1859	0.0430248	3.36394	249.856	497.12	24.0511	82.1718	1975.81	0.04482	0.0173268	0.016009	0.043452	0.078479	6.57853	8.10275	1.78605	3.64963	34.1082	60.5095	0.0430842	2.60701	64.3009	24.3289	37.0933	59.4824	120.568	0.0484778	0.0606129	0.0324888	0.0435201	0.054455	2.68404	0.53789	1.96387	2.59968	3.95922	76.6541	0.0306109	2.34645	165.74	140.48	15.3238	87.3223	427.956	0.0344162	0.0239282	0.0148124	0.0300061	0.10802
AAGTGTGCGAATAGTCGCAAG	103.598	0.0257835	2.67112	215.973	276.886	40.7694	119.971	911.864	0.0256124	0.00741192	0.0140316	0.0254735	0.0420848	4.34398	3.6742	1.45296	3.12195	13.8114	73.8328	0.0350486	2.58774	75.0384	22.9743	35.3536	73.7408	122.997	0.0404087	0.0605224	0.0306223	0.0352876	0.0431164	2.63848	0.64834	1.49017	2.5749	4.02511	97.6753	0.0206489	2.01689	159.178	125.974	40.1518	106.819	492.727	0.0207545	0.0064368	0.0110838	0.0205026	0.0353443
AAGTGTGCTAAAAGTCGCAAG	43.5339	0.303493	13.2122	79.7183	96.4302	8.35991	46.2189	364.101	0.378879	0.254072	0.0962238	0.301706	1	16.5851	8.62027	7.40895	13.8426	38.2658	42.9323	0.0399096	1.71341	47.372	23.3279	24.7699	43.3796	97.3995	0.0424392	0.0391877	0.0287588	0.0402224	0.053203	1.78492	0.35065	1.28915	1.73293	2.67203	119.976	0.0603109	7.23585	162.08	99.1454	86.6	120.528	445.079	0.0587808	0.00532346	0.0435956	0.0599886	0.0652225
AAGTGTGCTAACAGTCGCAAG	38.5887	0.430161	16.5994	64.6743	70.2231	11.6352	40.4255	254.396	0.504663	0.274575	0.134667	0.430562	1	19.9049	8.7445	9.63141	17.5524	41.6997	69.9679	0.0334101	2.33764	73.4889	35.6763	20.8593	67.7458	157.596	0.0436497	0.0854533	0.0257605	0.0338328	0.0580055	2.43006	0.908886	1.15232	2.30504	4.59722	102.3	0.0737355	7.54311	113.22	42.491	65.1367	103.326	232.534	0.0736601	0.00926679	0.0559499	0.0737529	0.089517
AAGTGTGCTAAGAGTCGCAAG	62.084	0.108344	6.72644	100.925	98.8827	16.793	68.0847	380.547	0.117894	0.0691132	0.0506301	0.106698	0.262501	8.62911	4.5881	3.7617	7.18072	21.4865	52.783	0.031625	1.66926	54.2856	18.6325	24.9594	53.3589	91.0524	0.0425977	0.0929811	0.0259626	0.0314183	0.0509147	1.6895	0.304443	1.23191	1.65403	2.37635	90.1466	0.0369866	3.33421	105.166	47.7821	67.0815	92.0328	239.501	0.0365094	0.00395892	0.0243501	0.0370516	0.0406067
AAGTGTGCTAATAATCGCAAG	28.9792	0.0679973	1.97051	88.536	175.91	1.32734	33.2215	578.214	0.184887	0.296593	0.015908	0.063466	1	2.98201	2.38961	1.15142	2.07343	9.80329	53.522	0.0265729	1.42223	67.8119	42.9276	20.9977	55.4904	182.945	0.0290715	0.0285831	0.0134237	0.0262021	0.0560244	1.55839	0.398866	1.14176	1.44405	2.61198	74.6307	0.0207537	1.54886	112.915	98.7082	27.6328	82.8216	401.664	0.0208463	0.00517965	0.0109911	0.0205582	0.0312636
AAGTGTGCTAATACTCGCAAG	34.5366	0.0295249	1.01969	70.2631	176.598	17.3542	37.7169	551.715	0.0295464	0.00893371	0.00810625	0.0285274	0.0520352	1.34811	1.25452	0.8395	1.05017	4.59738	43.1065	0.0225621	0.972572	49.6933	41.2447	0.565901	42.427	150.823	0.0636652	0.167759	0.0142771	0.023346	0.880176	1.047	0.485491	0.451751	0.961296	2.23272	98.8793	0.0141976	1.40385	121.86	65.8355	44.4884	105.864	297.899	0.0141675	0.0020982	0.00935643	0.0143788	0.0173367
AAGTGTGCTAATAGACGCAAG	61.3792	0.0218263	1.33968	112.556	194.935	8.0393	66.3243	437.929	0.034427	0.0862602	0.0074098	0.0216909	0.0882771	1.73641	1.25411	0.728042	1.41808	3.81805	35.6553	0.0195086	0.695585	44.1211	29.3619	0.517857	39.2405	107.228	0.0696468	0.195356	0.0110579	0.0189013	0.947277	0.744398	0.199393	0.381978	0.73571	1.17089	68.6352	0.015803	1.08464	85.8093	55.4655	37.3007	69.4769	241.626	0.0177697	0.0343434	0.00901561	0.015822	0.0238341
AAGTGTGCTAATAGCCGCAAG	24.799	0.211669	5.24916	58.388	101.341	3.36005	23.6027	336.103	0.364021	0.324097	0.0456862	0.223377	1	6.80793	4.08646	3.07265	5.39432	16.6304	61.1908	0.0282418	1.72814	71.2655	43.3828	16.099	60.9989	185.278	0.0329124	0.0438376	0.0158297	0.0289969	0.0576819	1.86652	0.696029	0.868103	1.74594	3.49989	99.4159	0.039176	3.89472	112.915	44.2528	55.1177	103.372	226.16	0.039035	0.00509191	0.0279296	0.0394513	0.0466302
AAGTGTGCTAATAGGCGCAAG	29.0086	0.0331757	0.962383	113.975	307.954	6.38908	33.3975	1261.67	0.0415594	0.0607376	0.00790521	0.0312242	0.118986	1.82734	2.49389	0.708468	1.00077	10.5517	66.4736	0.0244301	1.62396	76.8796	54.8875	14.2259	63.3665	224.371	0.0346719	0.0789254	0.0134933	0.02555	0.053771	1.76596	0.844051	0.759017	1.60843	3.81208	80.8293	0.0187877	1.5186	100.552	73.517	0.371596	90.6623	250.548	0.069208	0.208291	0.011603	0.0197817	0.964899
AAGTGTGCTAATAGTAGCAAG	46.2949	0.045482	2.10559	116.67	223.292	7.04944	51.1666	759.261	0.0628618	0.106677	0.0159402	0.0443736	0.175263	3.38214	3.32656	1.12085	2.25621	13.3934	48.4089	0.0353663	1.71204	54.4428	30.8622	18.0912	50.5166	117.736	0.0391582	0.0457405	0.0248086	0.0350345	0.0602852	1.81616	0.516759	1.00555	1.76155	2.84886	112.016	0.0172633	1.93377	262.761	247.466	29.3377	140.813	858.761	0.0172702	0.00536511	0.00965369	0.0167832	0.0283836
AAGTGTGCTAATAGTCACAAG	45.2284	0.197001	8.91002	78.357	92.7704	4.88731	48.0451	320.814	0.279902	0.243688	0.0673042	0.198003	1	11.0832	5.98643	4.30679	9.41036	25.5367	50.0372	0.0355876	1.7807	57.6312	39.6114	13.54	50.3918	143.788	0.0392455	0.0141724	0.0211379	0.0362252	0.0748995	1.91603	0.763222	0.992297	1.77662	3.72828	165.103	0.0373036	6.15893	166.738	38.6314	108.363	163.102	247.499	0.037535	0.00244869	0.0340599	0.0373534	0.0407382
AAGTGTGCTAATAGTCCCAAG	25.9775	0.19335	5.02274	55.4476	104.327	3.27419	26.8955	303.809	0.333884	0.319525	0.0495285	0.191956	1	6.437	4.24172	2.97909	5.16056	15.8608	47.219	0.0381965	1.8036	52.2106	27.6661	22.5321	47.3818	113.52	0.0396254	0.0208083	0.0230684	0.0386294	0.0549898	1.88301	0.478249	1.19007	1.81507	2.96301	110.206	0.0271635	2.9936	139.786	74.6797	57.7198	116.677	342.535	0.027043	0.0043323	0.0178203	0.0271769	0.0341763
AAGTGTGCTAATAGTCGAAAG	44.4645	0.332798	14.7977	85.9052	101.363	9.74631	48.7454	368.332	0.401058	0.263587	0.112718	0.327166	1	19.2268	10.1717	8.79707	15.8185	43.9375	75.9742	0.028674	2.17848	76.6284	26.0598	30.8219	76.045	131.751	0.0426653	0.101049	0.0230203	0.0287078	0.045154	2.19683	0.488852	1.34511	2.16433	3.18872	107.203	0.0662102	7.09791	119.908	44.0018	72.3733	107.175	238.518	0.0661248	0.00910054	0.0473262	0.0664352	0.0800276
AAGTGTGCTAATAGTCGCAAA	71.9767	0.0493767	3.55397	132.682	153.766	31.9314	75.6983	605.744	0.0492557	0.0127702	0.0220036	0.0496951	0.0727217	5.06635	3.28709	2.1871	3.77606	14.1798	66.5494	0.0334476	2.22592	70.4094	22.6692	46.4725	65.3447	119.989	0.0362367	0.041734	0.0251707	0.0337026	0.0391998	2.2895	0.405341	1.80346	2.22342	3.16057	83.2642	0.0342701	2.85347	117.111	89.3244	47.6181	85.2771	387.705	0.0337986	0.00654577	0.019082	0.0344697	0.0428955
AAGTGTGCTAATAGTCGCAAC	54.3488	0.0296876	1.61348	274.472	467.111	2.50075	66.6776	1771.19	0.056468	0.142404	0.00984845	0.0287967	0.316002	4.10462	4.61587	0.889877	1.91293	17.9623	68.122	0.0298224	2.03156	68.7028	26.8904	25.4364	66.3335	132.928	0.0442348	0.106068	0.0223837	0.0304913	0.0440543	2.05654	0.577406	1.1221	1.99272	3.36619	125.099	0.0197898	2.47569	163.779	93.6833	48.2884	139.555	396.077	0.0200529	0.00536458	0.0133232	0.0194165	0.0330258
AAGTGTGCTAATAGTCGCAAG	66.5937	0.420098	27.9759	106.186	106.009	14.2048	70.8594	387.46	0.473552	0.227604	0.151877	0.423461	1	34.4847	17.7593	12.1522	29.7582	76.4519	51.8015	0.0389486	2.0176	57.263	32.2163	10.0622	51.4701	136.634	0.0536875	0.0928823	0.0224517	0.0389948	0.129054	2.09061	0.629348	1.24728	1.98415	3.56198	103.365	0.0988781	10.2205	118.294	49.7448	55.1211	107.107	240.965	0.0992694	0.0174112	0.0693923	0.0984285	0.135396
AAGTGTGCTAATAGTCGCAAT	37.8098	0.0519446	1.96402	121.491	297.956	13.9457	42.419	1243.97	0.0538489	0.0230441	0.0150538	0.0501462	0.113385	3.61565	4.7174	1.47275	1.99795	20.2449	63.0522	0.038207	2.40903	67.4851	33.2257	25.8628	61.7417	146.756	0.0421981	0.044449	0.0282349	0.0389851	0.0565759	2.51675	0.904441	1.42372	2.38579	4.78787	119.238	0.0213309	2.54346	162.067	106.209	19.3128	145.723	391.769	0.0268074	0.0615691	0.0133866	0.021559	0.0384495
AAGTGTGCTAATAGTCGCACG	144.475	0.0211787	3.05979	228.574	158.684	77.9916	157.409	623.782	0.0207234	0.00287097	0.0148871	0.0210285	0.0250353	4.40395	2.56988	1.85615	3.26437	10.4627	87.1067	0.0260425	2.26847	87.6931	47.6764	25.6835	84.1161	193.522	0.034256	0.0722333	0.0226746	0.0269491	0.0415496	2.3436	1.16772	0.987796	2.19231	5.18324	162.969	0.0183921	2.99734	184.528	89.2	49.8982	177.892	388.253	0.018853	0.00321347	0.0123971	0.0188631	0.0246807
AAGTGTGCTAATAGTCGCAGG	56.3628	0.0369819	2.0844	285.703	455.026	11.8025	63.2233	1628.05	0.0430384	0.0370368	0.0123886	0.0366499	0.125503	5.54383	6.14749	1.38535	2.30605	21.8404	63.5809	0.0465151	2.95747	63.8936	22.95	28.8942	60.8565	111.961	0.0591407	0.0988959	0.039278	0.0467329	0.0707848	2.97406	0.759779	2.00368	2.89709	4.77573	86.9535	0.0351361	3.05521	122.965	91.5084	21.3673	97.6562	385.346	0.0389817	0.0425191	0.020098	0.0348301	0.0648441
AAGTGTGCTAATAGTCGCATG	32.6582	0.0416864	1.3614	117.852	264.625	0.886517	37.8729	983.804	0.0894487	0.186379	0.0109225	0.0411436	0.994286	2.43504	2.6772	0.785201	1.49099	11.7778	90.3869	0.0309728	2.79953	92.0739	39.3123	31.8731	88.0988	179.154	0.0391854	0.0768701	0.0252734	0.0312697	0.0462557	2.87411	1.06362	1.31351	2.72012	5.44822	141.481	0.0200863	2.84183	191.944	109.303	59.8435	156.907	457.628	0.0201773	0.00478346	0.0138218	0.0196799	0.0312798
AAGTGTGCTAATAGTCGCCAG	94.8507	0.0247316	2.34581	368.821	380.058	22.2837	122.703	1143.78	0.0252828	0.0124072	0.0127124	0.0239709	0.0467502	6.87672	6.02681	0.969334	3.2572	18.4527	139.128	0.0238469	3.31778	142.193	82.2443	32.2004	129.373	333.763	0.0299089	0.0602728	0.0116405	0.0251053	0.0408583	3.37455	1.73119	1.20617	3.21403	7.27511	137.245	0.0247589	3.39804	163.97	104.404	28.3289	140.491	402.868	0.0280654	0.0305769	0.0117977	0.0250442	0.0533187
AAGTGTGCTAATAGTCGCGAG	41.0947	0.042172	1.73305	428.206	640.828	1.43491	51.6886	2076.17	0.108408	0.230502	0.0123277	0.0391509	0.999986	7.36268	8.68933	1.14339	2.05489	29.4546	105.552	0.0364583	3.84825	100.943	50.0724	15.147	97.0974	209.481	0.0599289	0.139243	0.0280661	0.0376947	0.156857	3.83601	1.77077	1.77688	3.60043	8.08363	132.06	0.0249136	3.29009	167.99	100.505	38.7997	145.323	395.23	0.0254963	0.00532293	0.0149313	0.0254042	0.034256
AAGTGTGCTAATAGTCGCTAG	12.1698	0.0811401	0.987462	95.35	295.782	0.788436	18.4978	1283.42	0.288475	0.393905	0.00969354	0.0621094	1	2.00991	2.80867	0.727394	1.12761	12.5393	54.5096	0.0233635	1.27354	63.742	29.834	21.4451	58.0062	129.701	0.0249364	0.0203895	0.0149953	0.0228458	0.0482545	1.35167	0.263755	0.982052	1.30395	1.9974	62.1807	0.0190553	1.18487	96.1465	93.7808	32.3183	64.4897	385.277	0.0190638	0.0050971	0.00891417	0.0190433	0.0292335
AAGTGTGCTAATAGTCGGAAG	50.26	0.287592	14.4544	74.1809	72.9684	7.85846	51.4633	256.457	0.376857	0.25253	0.102731	0.292311	1	16.8779	8.58843	6.67791	15.0417	37.0939	82.4341	0.0225028	1.855	86.855	22.0646	53.9346	84.4961	140.189	0.0229174	0.00881994	0.0184126	0.0226351	0.0257395	1.92095	0.328446	1.30865	1.90786	2.61035	136.096	0.0443374	6.03412	163.91	80.6711	75.6689	139.484	377.722	0.0442862	0.00626092	0.0322454	0.0443984	0.0537426
AAGTGTGCTAATAGTCGTAAG	72.3756	0.499224	36.1316	106.992	97.633	17.9527	74.8643	356.464	0.55264	0.236028	0.184275	0.507151	1	43.0306	21.3915	13.9662	38.417	91.6634	36.7653	0.0354643	1.30386	46.2466	35.7662	0.971713	38.8853	138.441	0.090465	0.197818	0.0169259	0.0350701	0.992831	1.39552	0.453968	0.796846	1.31185	2.58157	112.65	0.105898	11.9294	129.49	60.9476	49.2412	117.688	279.162	0.108289	0.034972	0.0744607	0.105901	0.155678
AAGTGTGCTAATAGTCTCAAG	45.6896	0.245365	11.2106	80.5641	88.2579	6.48729	49.9705	323.68	0.329235	0.257083	0.0817917	0.242124	1	13.9337	6.86541	5.70857	11.9217	30.91	69.5325	0.0304041	2.11407	77.6834	38.2265	20.1674	70.0888	157.614	0.04155	0.0841915	0.0202272	0.0303813	0.0735194	2.19133	0.528002	1.43794	2.10332	3.41679	81.1869	0.0515959	4.18891	101.588	58.0433	52.3282	83.921	278.398	0.0513295	0.00983304	0.0308187	0.0518979	0.065068
AAGTGTGCTAATAGTGGCAAG	294.385	0.0139962	4.12027	335.563	267.703	70.7563	271.916	1004.2	0.0149204	0.00326895	0.00914471	0.0146656	0.0206538	4.36346	2.5839	1.35692	3.92324	10.4507	69.1066	0.0200945	1.38867	74.0635	37.5154	23.6091	66.6125	171.1	0.0283422	0.0740361	0.0123059	0.0206785	0.0331043	1.44322	0.49447	0.747531	1.37101	2.59857	80.5767	0.0159843	1.28796	98.674	59.6264	36.7371	87.8848	255.044	0.0159164	0.00193254	0.0106576	0.0159593	0.0194828
AAGTGTGCTAATAGTTGCAAG	61.2302	0.0386626	2.36732	121.175	184.275	25.0028	68.509	613.187	0.0391784	0.0138931	0.016465	0.038087	0.0723072	3.42492	2.74507	1.58718	2.51661	10.1756	46.9864	0.0345028	1.62116	60.1505	44.209	0.986122	51.164	165.038	0.0817805	0.187602	0.018382	0.0339547	0.974626	1.79231	0.656766	0.71959	1.72082	3.25244	75.0591	0.0171858	1.28995	126.927	135.625	37.6514	81.5493	549.854	0.0168406	0.00342367	0.00877369	0.0169826	0.0238269
AAGTGTGCTAATATTCGCAAG	55.9426	0.0359055	2.00865	153.922	387.239	13.0564	63.7849	965.048	0.0445318	0.0817427	0.0144417	0.0353691	0.078861	3.52114	4.66627	0.97709	2.23679	19.4703	67.2869	0.0322425	2.1695	71.612	20.6286	50.9672	68.4462	134.002	0.0326697	0.0189189	0.0234976	0.0322049	0.035277	2.25096	0.361247	1.7718	2.19883	3.19144	117.256	0.0270241	3.16873	169.563	115.511	45.5432	133.088	477.897	0.0271049	0.00674336	0.0175486	0.0264506	0.0428833
AAGTGTGCTAATCGTCGCAAG	23.1323	0.104863	2.42573	100.205	389.23	1.90666	28.1077	747.415	0.206005	0.280145	0.0199204	0.0953203	1	4.06516	6.94194	1.74371	2.57715	15.8554	47.9129	0.0374779	1.79567	52.0373	28.2316	12.8294	47.3243	116.901	0.0466329	0.0711492	0.0250215	0.0385213	0.075294	1.87619	0.58687	0.989351	1.78952	3.24662	199.998	0.0179828	3.59652	216.325	82.6793	81.2043	215.089	387.299	0.0183923	0.00327816	0.0134888	0.0179871	0.0261372
AAGTGTGCTAATGGTCGCAAG	80.8841	0.0184241	1.49022	550.033	599.462	11.318	151.062	1928.11	0.0231292	0.0467014	0.00790153	0.0170705	0.0702757	6.37083	5.97416	0.724539	2.94699	18.7051	51.8446	0.0215799	1.1188	60.0904	35.145	21.1074	54.6369	131.425	0.0246453	0.0402166	0.0150001	0.0213474	0.0356473	1.20348	0.335437	0.695198	1.15684	2.04028	97.6101	0.0188519	1.84013	109.614	36.5106	66.7277	101.053	203.682	0.0186708	0.00186532	0.0141158	0.0187572	0.0220219
AAGTGTGCTAATTGTCGCAAG	36.8458	0.0539184	1.98667	118.779	201.181	1.73164	41.7278	750.797	0.0959015	0.168054	0.0142471	0.0522039	0.909746	3.20623	2.68321	1.507	2.13161	11.4036	92.0039	0.0245609	2.2597	93.1624	31.5677	55.1045	89.4779	162.757	0.0308465	0.0685026	0.0236077	0.0247636	0.0263172	2.30602	0.710478	1.43128	2.20809	4.03729	135.23	0.0287334	3.88562	157.032	70.4078	57.9306	144.171	314.168	0.0299453	0.0277592	0.0197739	0.0286101	0.0417433
AAGTGTGCTACTAGTCGCAAG	50.7698	0.0438364	2.22557	106.424	151.076	18.4138	54.027	626.195	0.0458028	0.0187368	0.0167261	0.0435522	0.091297	3.26666	2.53319	1.45194	2.34021	11.6062	31.6827	0.0404894	1.28281	43.791	42.2026	0.991398	34.8547	131.767	0.0955177	0.197336	0.0173942	0.0389686	0.981633	1.41972	0.451067	0.772983	1.36981	2.50096	130.71	0.0161801	2.11491	154.954	76.5122	61.8074	136.325	356.737	0.0162441	0.00225078	0.011516	0.0164227	0.0195711
AAGTGTGCTAGTAGTCGCAAG	35.9001	0.0301919	1.08389	214.084	385.388	0.895268	44.1279	1475.9	0.0788869	0.193769	0.00834074	0.0284973	0.989175	2.82636	3.31835	0.755296	1.19171	12.2281	56.3208	0.0224356	1.26359	62.9368	31.0776	36.9272	56.6286	126.708	0.0261339	0.052335	0.0158187	0.0225545	0.0301522	1.32931	0.278535	1.08174	1.26771	2.08501	44.0008	0.0231879	1.02029	67.3772	84.8051	16.1473	46.9257	327.367	0.0238048	0.00650289	0.00891144	0.0235237	0.0393574
AAGTGTGCTATTAGTCGCAAG	78.0385	0.0309283	2.41359	245.293	414.791	4.8399	94.0915	1545.35	0.0531612	0.133455	0.0122048	0.0306115	0.204629	4.82557	5.04655	0.84431	3.00469	19.5397	28.7468	0.0481963	1.38549	37.6286	39.8428	0.99331	28.8835	128.524	0.0914821	0.168619	0.0178419	0.0482616	0.946603	1.51263	0.556056	0.850662	1.38258	2.83489	51.3754	0.0274713	1.41135	108.57	146.98	13.0908	55.701	566.211	0.0306933	0.0306518	0.00990348	0.0277441	0.0641319
AAGTGTGCTCATAGTCGCAAG	37.5269	0.155463	5.83405	57.2606	62.9976	2.96718	40.6735	207.156	0.263958	0.276864	0.0614534	0.154735	1	6.78198	3.14992	2.79924	6.06701	13.965	72.5629	0.0306616	2.2249	75.8866	29.6567	31.5358	71.3737	144.127	0.04071	0.0885455	0.0223818	0.0306636	0.0483724	2.27898	0.593329	1.43391	2.20104	3.69386	94.5352	0.0384474	3.63463	111.558	52.1924	56.0252	95.906	257.021	0.0384648	0.00773167	0.0254201	0.0385569	0.0519975
AAGTGTGCTGATAGTCGCAAG	94.654	0.0384148	3.63612	165.672	180.328	36.1698	102.696	715.707	0.0384162	0.0100562	0.0213256	0.0380004	0.0606227	5.27249	3.97073	1.89975	3.91046	16.3128	74.8464	0.0281216	2.1048	74.8849	18.3741	43.7668	75.1402	108.745	0.0369158	0.0816012	0.0239988	0.0280866	0.0382698	2.0991	0.264124	1.63242	2.079	2.66147	82.9507	0.0255814	2.122	93.756	36.9041	61.5932	84.8616	197.659	0.0252791	0.00189214	0.0173149	0.02557	0.0267216
AAGTGTGCTTATAGTCGCAAG	36.9413	0.0453063	1.67367	77.6207	208.39	3.79216	38.6666	519.054	0.0666773	0.112307	0.0142929	0.0447708	0.238498	2.27137	2.24837	0.880106	1.71571	7.79707	50.0828	0.034687	1.73722	55.8059	30.7546	14.2728	50.6681	127.733	0.0392072	0.0380709	0.0233314	0.0348569	0.0747087	1.8161	0.536938	0.970489	1.74614	3.06599	106.506	0.0247974	2.64107	142.36	89.8849	49.5694	112.749	387.7	0.0254263	0.0202965	0.0148805	0.0250965	0.0329607
AAGTGTGGTAATAGTCGCAAG	32.2848	0.0621384	2.00613	56.9965	105.578	11.8026	34.2961	410.444	0.0661572	0.0300243	0.0173849	0.0609058	0.133539	2.48226	1.65757	1.49277	2.05471	7.27378	52.2629	0.0416383	2.17613	60.5269	35.5159	8.49545	54.3561	145.897	0.0557055	0.0831983	0.0234873	0.0412158	0.176804	2.29082	0.685102	1.39567	2.1656	4.01737	72.0052	0.0239613	1.72534	97.1895	66.7514	32.7491	75.2277	301.839	0.0242517	0.00660065	0.0128054	0.0239959	0.0392064
AAGTGTGTTAATAGTCGCAAG	39.7065	0.0610833	2.4254	75.3248	122.042	10.6852	44.8019	499.47	0.0675922	0.0418337	0.019056	0.0591151	0.186862	3.19408	2.19117	1.86205	2.54513	9.66639	58.5335	0.0398652	2.33345	62.8645	24.8626	26.2184	60.1143	120.291	0.0457046	0.063557	0.0320645	0.0395334	0.0661264	2.41406	0.556603	1.68153	2.33907	3.69627	73.0323	0.0296471	2.1652	98.0607	66.9414	43.0575	75.317	314.672	0.029463	0.00665679	0.0161097	0.029591	0.0424018
AAGTGTTCTAATAGTCGCAAG	49.6042	0.0624925	3.09989	100.319	143.556	1.86254	51.6155	468.725	0.123498	0.20863	0.0200687	0.0621667	0.999997	4.19338	2.74156	1.44944	3.27986	11.0014	63.8901	0.0377534	2.41207	72.7718	40.9119	12.6762	65.9769	168.671	0.0500374	0.0866905	0.0229645	0.0375744	0.117365	2.54373	0.861233	1.45846	2.39182	4.588	60.762	0.0390525	2.37291	72.799	43.6905	33.107	61.7519	183.195	0.0390921	0.00742785	0.0215475	0.039368	0.0518197
AAGTTAACTAATAGTCGCAAG	41.4349	0.0565539	2.34331	79.3322	226.641	7.4947	44.728	387.195	0.0709151	0.0880271	0.0201253	0.0558233	0.181833	3.02802	3.03963	1.25915	2.43219	8.03268	50.6624	0.0437129	2.2146	56.006	37.764	1.35551	49.2159	145.567	0.0901367	0.182526	0.0267809	0.0446827	0.981004	2.30495	0.943841	1.07479	2.17162	4.64791	73.4552	0.0250361	1.83903	91.0511	53.8644	46.1601	75.9539	259.535	0.0247655	0.00449527	0.0137535	0.024912	0.0334086
AAGTTACCTAATAGTCGCAAG	74.4505	0.0436778	3.25183	112.539	102.294	25.8904	79.6521	403.428	0.0445291	0.0132083	0.0219776	0.043475	0.074336	4.13868	2.2061	1.7651	3.45869	10.2339	63.8753	0.0315488	2.01519	70.2261	28.5394	31.698	65.4566	134.157	0.0372311	0.061684	0.0218569	0.0311833	0.0505302	2.10154	0.421453	1.53456	2.0337	3.07069	134.646	0.0191327	2.57615	151.449	53.6283	72.8362	143.904	274.525	0.0190716	0.00191624	0.0151492	0.0191243	0.0228463
AAGTTAGATAATAGTCGCAAG	48.088	0.0355024	1.70724	74.7305	142.883	15.9677	49.0921	334.509	0.0372628	0.011235	0.0147636	0.0354774	0.0642121	2.08836	1.53395	0.994165	1.73827	5.05506	39.3765	0.032443	1.27749	52.1861	47.4353	1.64854	39.9675	171.452	0.0643259	0.144867	0.0157794	0.032195	0.473077	1.42264	0.566976	0.703153	1.2915	2.93516	92.2497	0.0154532	1.42555	105.614	50.2238	53.3002	93.0557	231.566	0.0153725	0.00201225	0.0105435	0.0155289	0.0187049
AAGTTAGCAAATAGTCGCAAG	52.7856	0.0579027	3.05643	128.984	175.308	13.0542	58.0029	683.487	0.0643411	0.0390115	0.0209451	0.0569896	0.182651	4.69054	3.43075	2.28885	3.24495	15.7362	40.9634	0.046833	1.91844	52.8709	43.9449	1.27654	43.589	163.599	0.111479	0.212959	0.0240253	0.0464904	0.999198	2.1145	0.881832	0.966146	1.93287	4.33349	62.1484	0.0325175	2.02091	78.184	52.3753	20.2186	66.9954	204.653	0.0338271	0.0112926	0.0184798	0.0324504	0.0526407
AAGTTAGCCAATAGTCGCAAG	51.1335	0.0654601	3.3472	83.4277	88.8302	18.5422	56.274	411.937	0.0678352	0.0281359	0.0262815	0.0640443	0.146323	4.21492	2.06688	2.56202	3.51472	10.8384	87.4983	0.03932	3.44043	90.2338	32.0691	38.1967	87.3707	160.455	0.0452668	0.0690698	0.03117	0.0394795	0.0519813	3.50873	0.96827	1.84386	3.4346	5.66708	89.457	0.0381774	3.41524	112.635	60.36	53.5116	94.3345	300.443	0.0376524	0.00606705	0.0234386	0.0381334	0.0488818
AAGTTAGCGAATAGTCGCAAG	66.834	0.0400407	2.67608	166.744	273.02	23.704	74.0343	764.867	0.0411474	0.0175947	0.0172494	0.0393562	0.0867922	4.44063	4.3578	1.95589	2.88136	15.4557	68.7329	0.0330191	2.2695	74.4244	40.8268	15.6843	67.6421	175.099	0.0418393	0.070352	0.0236174	0.033426	0.0794773	2.38249	0.978275	1.18645	2.26203	4.74267	93.5154	0.0282629	2.64301	123.229	74.866	52.3535	100.61	342.898	0.0278325	0.00448725	0.0177736	0.0278897	0.0367311
AAGTTAGCTAAAAGTCGCAAG	34.5416	0.0930019	3.21244	59.1524	96.3899	2.85098	37.7351	374.441	0.129125	0.150928	0.0300676	0.0901795	0.639404	3.97904	2.34854	1.90819	3.30398	11.1268	74.024	0.0397538	2.94273	83.0737	41.3282	20.0511	77.9724	176.603	0.0484071	0.0751876	0.0277108	0.039535	0.0918658	3.08772	0.96436	1.79397	2.93565	5.38172	57.8014	0.0420999	2.43343	100.664	118.677	24.8029	61.4091	499.918	0.0425425	0.0124775	0.0182698	0.0423678	0.0668619
AAGTTAGCTAACAGTCGCAAG	13.9584	0.197368	2.75494	42.1091	118.814	2.02556	17.2357	260.926	0.394645	0.391418	0.0303913	0.174267	1	3.60403	2.31872	1.80506	3.01406	8.81113	46.846	0.0536613	2.51381	53.0674	35.1985	1.89428	46.0596	131.025	0.113128	0.20708	0.0307855	0.054032	0.980222	2.57289	0.734884	1.63475	2.42987	4.39941	55.0773	0.0417279	2.29826	65.1994	38.3192	25.8634	58.9625	138.185	0.0422001	0.0091575	0.0247313	0.041243	0.0632047
AAGTTAGCTAAGAGTCGCAAG	45.983	0.06345	2.91762	197.026	367.409	5.19848	53.7991	1309.7	0.086479	0.121363	0.0205781	0.0604253	0.423733	6.32504	7.22936	2.02735	3.26686	28.3571	46.3839	0.0482521	2.23812	55.481	34.9101	22.0882	46.2825	142.347	0.0516315	0.0377381	0.026338	0.0487712	0.0816385	2.39781	0.591904	1.72615	2.26049	4.02515	85.5906	0.0320298	2.74145	113.852	80.0228	60.1301	87.9353	378.819	0.0313262	0.00401083	0.0190122	0.0320472	0.0369681
AAGTTAGCTAATAATCGCAAG	45.4482	0.0573646	2.60712	88.1996	167.077	12.9438	50.3694	457.985	0.0628728	0.0371177	0.0204535	0.0558257	0.155017	3.51495	2.91722	1.77008	2.73383	10.1235	53.5723	0.0378071	2.02542	58.8983	31.8069	19.2928	51.211	138.807	0.042953	0.0484948	0.0235108	0.0390274	0.0650947	2.11813	0.698884	1.23945	2.01679	3.86758	52.3968	0.032615	1.70892	66.1831	48.9112	30.5758	55.4027	237.367	0.0323877	0.00587689	0.0147859	0.0323561	0.0453027
AAGTTAGCTAATACTCGCAAG	28.9284	0.066489	1.92342	85.2335	233.786	1.51177	34.9391	658.434	0.146885	0.244181	0.0171048	0.0622904	0.999999	2.94673	3.28847	1.18181	2.02904	14.0333	64.4483	0.0334036	2.15281	70.5383	27.8444	25.3298	67.0626	129.426	0.0386684	0.0588043	0.0240979	0.0331529	0.0627986	2.22778	0.459565	1.52219	2.17117	3.28172	102.853	0.0210181	2.16178	139.116	76.7856	41.7	116.639	307.915	0.0212915	0.00652078	0.0132334	0.0202777	0.0375853
AAGTTAGCTAATAGACGCAAG	35.3224	0.0424906	1.50087	53.8494	75.369	0.849563	36.8182	194.811	0.12399	0.24725	0.0174518	0.0426965	0.999812	1.74813	0.9401	0.72096	1.5487	3.88772	30.6543	0.0325931	0.999119	41.6467	44.0639	0.556888	29.9479	160.859	0.19048	0.340361	0.0120629	0.0338236	0.999951	1.10927	0.522609	0.506936	0.987519	2.39573	45.8596	0.0241949	1.10957	53.8047	29.3886	17.7468	47.5762	123.462	0.0259768	0.024799	0.014083	0.0241768	0.0442184
AAGTTAGCTAATAGCCGCAAG	38.8343	0.0674987	2.62127	57.0569	93.7243	1.38847	39.8154	189.873	0.162501	0.260436	0.0312761	0.0686364	1	3.03586	1.88067	1.22297	2.68694	6.69635	53.5206	0.0357887	1.91543	77.1872	71.99	1.02959	59.431	264.394	0.0731622	0.166231	0.0168321	0.0360283	0.948012	2.29988	1.09323	0.783045	2.09905	5.20453	137.533	0.019388	2.66648	201.025	153.778	30.7901	157.032	591.292	0.0197551	0.00294204	0.0129173	0.0199499	0.0251109
AAGTTAGCTAATAGGCGCAAG	75.1505	0.0402753	3.02671	121.897	148.84	19.1534	80.1633	499.154	0.0425646	0.0154322	0.0204898	0.0406116	0.071194	4.1017	2.82048	1.3184	3.17422	11.8795	55.4985	0.029192	1.62011	65.0777	34.225	17.6347	59.1907	139.161	0.0353325	0.055046	0.0195179	0.0287746	0.0688062	1.72868	0.442346	1.10502	1.65442	2.74964	186.355	0.0212941	3.96827	186.201	48.33	109.787	182.55	291.787	0.0261216	0.0565538	0.0186469	0.0213399	0.0262886
AAGTTAGCTAATAGTAGCAAG	27.9583	0.0762944	2.13306	47.7867	87.5116	2.87577	31.7562	280.243	0.110743	0.149753	0.0211757	0.0717167	0.542965	2.55686	1.46748	1.43999	2.2195	6.29176	40.027	0.0358758	1.436	51.2215	35.3828	7.04352	43.2343	137.91	0.0501048	0.0842209	0.017614	0.0346485	0.157198	1.55947	0.418167	0.944707	1.49482	2.49982	64.7691	0.0295242	1.91226	114.241	121.457	18.2139	70.2827	490.099	0.0315053	0.0169366	0.0122987	0.0295671	0.0590707
AAGTTAGCTAATAGTCACAAG	46.1824	0.105725	4.88264	79.5289	104.657	2.98485	49.7499	345.304	0.159701	0.195714	0.0384167	0.10522	0.999993	6.088	3.58008	2.33896	5.24602	14.3317	19.1367	0.0766507	1.46684	40.4417	51.7108	1.1396	23.9263	154.278	0.250532	0.362886	0.0187356	0.0686075	1	1.78155	0.612048	1.02706	1.68998	3.37851	65.8951	0.03588	2.36432	87.2161	58.6819	32.8991	69.9834	272.705	0.036041	0.00909501	0.0187969	0.0357417	0.0552453
AAGTTAGCTAATAGTCCCAAG	51.4385	0.0719864	3.70287	82.063	112.254	2.24181	56.5068	303.426	0.122847	0.187981	0.0339828	0.0720119	0.99998	4.57698	2.8662	1.71998	3.82304	11.7601	47.9168	0.0293587	1.40677	62.5309	43.9705	8.71601	52.9791	171.192	0.0399279	0.0730464	0.0158229	0.0284892	0.104035	1.56723	0.510444	0.81719	1.46132	2.80769	54.4517	0.0296942	1.6169	78.3507	84.6106	0.583946	60.6733	292.751	0.0771872	0.200776	0.0138167	0.0304696	0.973449
AAGTTAGCTAATAGTCGAAAG	28.7042	0.176193	5.05748	38.6988	38.7442	2.76558	29.5435	139.028	0.292277	0.27857	0.0677783	0.180858	1	5.50452	1.88029	2.66362	5.2495	9.6241	66.032	0.0328529	2.16934	72.9579	30.8566	25.3982	67.8994	137.999	0.0415617	0.0752148	0.022494	0.0325416	0.0631813	2.25792	0.465718	1.48719	2.20881	3.29187	83.2007	0.0347557	2.8917	115.99	81.9054	46.4918	85.5491	353.669	0.0346738	0.00828574	0.0191449	0.0348613	0.0491596
AAGTTAGCTAATAGTCGCAAA	48.8076	0.0674446	3.29181	75.7133	106.711	16.6423	52.9988	382.854	0.0709449	0.0299513	0.0266533	0.0662153	0.137211	4.04667	2.46972	2.06501	3.44269	10.9512	48.6927	0.048598	2.36637	55.026	26.3936	15.6332	50.8536	115.767	0.0578132	0.0735736	0.0305291	0.0476275	0.111628	2.47446	0.522345	1.6688	2.40042	3.71155	21.9016	0.072889	1.59639	51.1268	121.387	0.976957	24.2882	416.686	0.170598	0.270346	0.0150167	0.0695337	1
AAGTTAGCTAATAGTCGCAAC	41.0257	0.0587999	2.41231	74.564	129.273	13.901	42.4385	460.466	0.062223	0.0256938	0.020076	0.0588976	0.119044	3.12465	2.24079	1.61726	2.4993	8.99194	44.849	0.0327745	1.46991	51.3564	27.5119	6.90899	46.1875	108.284	0.045888	0.0734784	0.0200394	0.0320935	0.156333	1.52134	0.308065	1.08518	1.47471	2.26426	93.7488	0.0260876	2.44568	102.271	33.5754	52.5384	98.0277	173.531	0.0261283	0.00351426	0.0209364	0.0260053	0.0333668
AAGTTAGCTAATAGTCGCAAG	38.3019	0.18079	6.9246	56.7595	59.4092	4.07246	41.0942	203.641	0.266346	0.24371	0.0724944	0.179945	1	7.97507	3.51542	3.53226	7.19895	16.2957	48.5848	0.0457711	2.22378	54.7655	28.9365	10.157	50.7621	120.533	0.0594778	0.0841608	0.0283667	0.0454309	0.14917	2.31838	0.595032	1.47029	2.22401	3.80985	78.1304	0.0437627	3.4192	92.1393	43.077	54.8925	79.5787	219.792	0.0432796	0.00659171	0.02734	0.0437646	0.0542338
AAGTTAGCTAATAGTCGCAAT	50.3031	0.0562102	2.82755	107.552	168.598	1.60392	52.4813	563.58	0.100692	0.178556	0.0176976	0.0564618	0.997081	3.91275	2.69535	1.31637	3.01328	10.9552	43.3897	0.0514302	2.23154	48.4089	24.5799	11.9346	44.2637	108.157	0.062848	0.0774754	0.0308021	0.0504758	0.136812	2.31516	0.520654	1.56756	2.2263	3.60575	72.121	0.0389904	2.81203	95.4047	67.7986	42.3647	74.7895	295.76	0.0387377	0.00795704	0.021397	0.0392975	0.0506411
AAGTTAGCTAATAGTCGCACG	64.1027	0.0394475	2.52869	110.886	115.798	13.9512	69.5931	465.376	0.0467543	0.0626427	0.0166193	0.0395708	0.0937729	3.38315	1.87132	1.17472	2.81901	8.25419	71.533	0.0285092	2.03935	79.233	35.4264	25.0536	73.3465	151.122	0.0386479	0.0877726	0.0208338	0.0283772	0.0534975	2.14251	0.515156	1.25922	2.08536	3.22937	54.4719	0.0303385	1.65259	70.0144	48.245	18.4385	60.3917	176.786	0.0316585	0.0126357	0.0164744	0.0297127	0.0604053
AAGTTAGCTAATAGTCGCAGG	107.517	0.0514155	5.52803	128.359	78.274	30.6584	106.198	312.165	0.053137	0.012376	0.0285863	0.053267	0.0739421	6.09755	2.48694	2.05747	5.8543	11.0464	67.446	0.035973	2.42623	67.315	25.6578	9.27437	65.3933	121.694	0.0578356	0.131598	0.0281294	0.036129	0.13208	2.42439	0.593941	1.54825	2.37088	3.78889	86.8152	0.0311583	2.70501	112.082	82.9247	45.1813	90.1525	371	0.0348445	0.0548702	0.0217637	0.0312862	0.0380668
AAGTTAGCTAATAGTCGCATG	71.8162	0.0478484	3.43629	259.969	321.953	15.7833	85.4871	1039.13	0.0542306	0.0582476	0.0201947	0.0468745	0.125177	7.9862	7.05654	1.70833	4.10562	23.2991	76.0604	0.038105	2.89828	82.4487	40.5575	27.4353	73.0802	184.98	0.0475879	0.082179	0.0224196	0.0387389	0.0638657	3.00985	0.907492	1.62132	2.87412	5.06623	65.5326	0.0385472	2.5261	82.508	60.7441	40.725	66.9393	308.513	0.038082	0.00561048	0.019435	0.0386042	0.0467258
AAGTTAGCTAATAGTCGCCAG	40.2572	0.0443633	1.78594	166.063	462.916	0.770517	49.2697	1390.26	0.119609	0.245619	0.0151593	0.0435974	0.999993	3.98291	5.61188	0.740785	2.02883	22.6503	59.1079	0.0407102	2.40629	67.2131	39.487	19.7374	59.6412	162.982	0.043069	0.0246226	0.0256321	0.0418249	0.0649581	2.56318	0.84226	1.25519	2.43748	4.57471	237.336	0.0253985	6.02798	255.877	95.1953	125.331	236.938	494.285	0.0260417	0.00609118	0.0215861	0.0253658	0.0320724
AAGTTAGCTAATAGTCGCGAG	80.3824	0.0332387	2.6718	305.049	453.996	18.0317	97.2332	1514.16	0.0364221	0.0383258	0.0147434	0.0325136	0.0835397	6.4462	6.66847	1.31733	3.14455	24.1392	120.693	0.0243338	2.93692	127.653	37.8931	67.775	125.13	215.057	0.0254053	0.0221126	0.0189465	0.02445	0.0298683	3.05901	0.671181	1.87381	3.0492	4.42859	100.629	0.0325457	3.27504	115.99	54.9093	30.1244	107.538	234.173	0.0345509	0.0304513	0.0231063	0.0323441	0.0548696
AAGTTAGCTAATAGTCGCTAG	56.3172	0.0547225	3.08182	96.7659	145.411	5.74346	60.5402	421.149	0.0810752	0.13215	0.0262222	0.0541106	0.260277	4.10038	2.89552	1.41227	3.2331	11.9921	56.1696	0.0327915	1.84188	60.4502	31.2172	14.2768	55.0087	133.245	0.0435821	0.0827377	0.021468	0.0328963	0.0822473	1.90522	0.612752	1.09177	1.81698	3.3987	46.4988	0.0346049	1.60908	60.6206	66.3478	6.38761	48.751	226.817	0.0484844	0.0896414	0.0164697	0.0350912	0.116465
AAGTTAGCTAATAGTCGGAAG	26.2183	0.160021	4.19549	41.4516	58.1024	3.65909	29.02	207.254	0.22544	0.21675	0.044118	0.15118	0.999998	4.81418	2.08263	3.03334	4.28689	10.1289	58.0608	0.0310356	1.80195	69.0656	39.294	14.1308	61.8032	160.735	0.0414278	0.0765361	0.0172562	0.0306184	0.0849156	1.926	0.516585	1.06825	1.8714	3.17166	111.524	0.0266345	2.97039	123.862	50.8022	55.9941	113.29	249.238	0.0267922	0.00436834	0.0178669	0.026783	0.0341712
AAGTTAGCTAATAGTCGTAAG	50.306	0.369646	18.5954	71.1561	68.5247	8.54049	51.2968	247.579	0.455535	0.251334	0.141508	0.376492	1	21.3751	10.209	7.79896	19.2066	45.3182	46.355	0.0385939	1.78902	55.0631	34.0373	2.20808	49.2775	133.252	0.0679741	0.136624	0.0232643	0.0379842	0.553256	1.88079	0.542996	1.13959	1.7923	3.24488	81.8962	0.0641184	5.25105	110.611	69.9614	32.3864	89.5305	305.793	0.065416	0.020462	0.0364389	0.0634293	0.115853
AAGTTAGCTAATAGTCTCAAG	20.9718	0.132817	2.78541	39.5848	63.4587	2.19582	22.5898	226.876	0.263982	0.311079	0.0282879	0.127848	1	3.27833	1.49999	1.83923	2.89031	6.71244	30.5424	0.0422857	1.2915	38.4603	28.6286	1.03896	33.9553	103.254	0.104114	0.210772	0.0223253	0.0406608	0.99772	1.37947	0.385621	0.817608	1.31649	2.25582	84.2069	0.0301175	2.5361	105.146	57.1004	28.7496	87.9012	230.695	0.0331286	0.037259	0.0183079	0.0299807	0.0636178
AAGTTAGCTAATAGTGGCAAG	26.8763	0.0297342	0.799144	66.6873	167.868	3.42764	32.0073	746.121	0.0465849	0.105106	0.00672277	0.0277551	0.180646	1.11872	1.03031	0.589478	0.842292	4.86971	25.0136	0.0318682	0.797139	31.6056	30.3384	0.639446	24.4533	94.9723	0.0762364	0.173494	0.0130351	0.0332044	0.929083	0.837368	0.214845	0.539586	0.808332	1.35703	60.0412	0.013143	0.789123	91.3147	95.0521	14.3456	65.585	360.836	0.0156343	0.0421178	0.00624246	0.0134193	0.0248725
AAGTTAGCTAATAGTTGCAAG	38.2313	0.0616272	2.35609	73.8011	122.825	9.8719	43.563	521.629	0.0691097	0.0450202	0.0186738	0.0596065	0.198226	3.11067	2.15316	1.76427	2.46888	9.85437	61.0148	0.0376618	2.29793	70.8071	43.0433	11.912	61.2717	179.332	0.0448056	0.051078	0.0217797	0.0375996	0.111972	2.45977	0.940772	1.2343	2.32572	4.70408	142.574	0.0216479	3.08643	174.574	81.4239	70.8642	154.334	373.999	0.0216863	0.00378202	0.0159224	0.0213346	0.030183
AAGTTAGCTAATATTCGCAAG	60.5606	0.0439172	2.65965	139.166	190.054	7.09138	72.4431	628.552	0.0602814	0.102136	0.0182233	0.0427473	0.189648	4.14742	3.09825	1.31008	3.10234	13.2414	60.7729	0.032214	1.95774	66.138	29.8985	28.4958	60.3902	138.227	0.0342022	0.0292249	0.0241181	0.0322684	0.0479255	2.05021	0.601375	1.30401	1.9432	3.44285	86.1601	0.0264312	2.27732	143.065	103.683	33.6913	95.5372	395.288	0.0265479	0.00954248	0.0151968	0.0255757	0.0509461
AAGTTAGCTAATCGTCGCAAG	43.5742	0.0447239	1.94881	60.6704	68.2658	27.6829	45.7224	305.315	0.044028	0.00892114	0.0163804	0.0439328	0.0626282	2.25945	1.04942	1.64166	1.99798	5.00372	64.8205	0.0338883	2.19666	65.3731	26.7927	28.8682	62.0985	131.661	0.0433101	0.0818325	0.0269496	0.0344534	0.0490775	2.22593	0.7132	1.37218	2.13886	3.99094	131.797	0.0259687	3.4226	150.732	68.3452	70.5478	133.52	333.734	0.0273131	0.0309124	0.0189149	0.0262621	0.0305569
AAGTTAGCTAATGGTCGCAAG	66.6756	0.0324524	2.16379	95.1723	67.8232	22.4803	75.7595	304.579	0.0335585	0.0130021	0.0171107	0.0319572	0.0622626	2.63468	1.01188	1.23932	2.42202	5.13424	50.3368	0.0330799	1.66514	56.43	27.3302	22.1553	52.4105	104.081	0.0395227	0.0629468	0.0247516	0.0327182	0.0600948	1.74818	0.35026	1.22482	1.71171	2.51837	122.273	0.0188752	2.30794	143.236	60.7907	56.4457	132.734	275.524	0.0193275	0.00594033	0.0128949	0.0187734	0.0301132
AAGTTAGCTAATTGTCGCAAG	57.165	0.0547815	3.13158	147.741	177.648	11.9449	65.9106	649.941	0.0647531	0.0713152	0.0221327	0.0528079	0.18533	5.25067	3.88206	1.97955	3.47635	15.989	69.166	0.0405895	2.80741	75.6024	37.8691	20.658	69.0973	161.305	0.0500796	0.0815883	0.0279856	0.0405324	0.0822952	2.93512	0.992628	1.66703	2.79284	5.38749	83.7772	0.0351414	2.94404	131.093	107.117	45.395	90.7351	478.752	0.0343986	0.00703915	0.0197245	0.0346131	0.0485773
AAGTTAGCTACTAGTCGCAAG	37.5811	0.0662722	2.49058	100.319	279.272	2.56555	43.3831	607.748	0.0998129	0.149009	0.0203793	0.0642348	0.616975	3.80046	4.48274	1.4462	2.64888	15.7888	48.9746	0.0406684	1.99172	51.1383	29.8677	8.37413	47.2698	123.96	0.0531903	0.0690075	0.0276013	0.0422458	0.130468	2.04837	0.786725	0.986819	1.98303	3.97704	81.9163	0.0262566	2.15084	99.1412	61.4598	19.9939	89.0771	220.943	0.0268966	0.00504722	0.0175179	0.0266314	0.0384847
AAGTTAGCTAGTAGTCGCAAG	40.082	0.066385	2.66084	89.9252	227.773	1.34433	40.4838	528.728	0.137023	0.224737	0.0233324	0.0672183	0.999785	3.79612	3.84708	1.24182	2.6904	11.929	50.0636	0.0327036	1.63726	54.7239	30.5973	25.0539	49.4632	119.543	0.0355792	0.0370341	0.0222686	0.0330077	0.0428235	1.7207	0.54568	1.06646	1.62223	2.97663	112.734	0.0266579	3.00526	137.856	75.5212	55.7836	117.119	349.699	0.0267898	0.00658627	0.0184417	0.0268352	0.0320715
AAGTTAGCTATTAGTCGCAAG	37.6895	0.0727002	2.74003	81.7619	263.007	11.6394	40.9052	431.2	0.0782616	0.0386185	0.0230134	0.070778	0.178455	3.69609	4.42304	1.95238	2.82666	10.4702	55.6234	0.0485873	2.70259	58.8651	26.8828	21.8488	53.2346	125.049	0.0582076	0.0779405	0.0311864	0.0501567	0.0837488	2.77241	0.761783	1.78963	2.65172	4.60773	65.2001	0.0387676	2.52765	101.415	96.0301	26.8787	68.9307	405.88	0.0393267	0.0105415	0.0184515	0.0392289	0.0597567
AAGTTAGCTCATAGTCGCAAG	58.6338	0.0705796	4.13836	102.942	136.893	19.2695	60.5227	526.615	0.073232	0.0247592	0.0291153	0.0722561	0.125028	5.53942	3.7138	2.19024	4.33357	16.0263	103.302	0.0358843	3.70692	104.241	38.2369	45.0456	99.4531	185.023	0.0476225	0.0968352	0.0267487	0.036038	0.0527077	3.70894	0.965081	2.34646	3.58225	5.85637	67.5623	0.0406663	2.74751	84.2506	47.9565	39.6553	72.0468	254.535	0.0403178	0.0079179	0.0226761	0.0401661	0.0564444
AAGTTAGCTGATAGTCGCAAG	47.4093	0.0629579	2.98479	75.4433	104.917	19.3453	50.1208	402.167	0.0647962	0.0224546	0.023593	0.0622031	0.117573	3.67656	2.19516	2.09238	3.09037	9.49197	64.6051	0.0422324	2.72843	69.1689	32.4059	18.3686	65.1529	140.782	0.0551796	0.0949086	0.0312186	0.0420065	0.0957067	2.81344	0.827347	1.59613	2.71283	4.77624	73.1946	0.0385587	2.82229	90.8698	52.1794	38.62	78.6082	237.054	0.0383604	0.00752619	0.0235394	0.0380156	0.0537333
AAGTTAGCTTATAGTCGCAAG	59.6184	0.0627738	3.74247	101.3	115.469	10.3507	63.903	385.578	0.0809514	0.107686	0.0268974	0.0618045	0.21599	4.88282	2.85728	1.89516	3.95144	12.021	50.5743	0.042383	2.14349	54.3704	20.7217	23.0969	52.1685	95.4407	0.0509723	0.0748416	0.029674	0.0418187	0.0759676	2.20049	0.343341	1.67885	2.16255	2.93152	83.6236	0.0348663	2.91565	101.45	55.0393	58.6273	85.3554	255.166	0.0343745	0.00417426	0.0217845	0.034899	0.0404211
AAGTTAGGTAATAGTCGCAAG	27.1692	0.0692311	1.88096	139.631	421.584	1.24818	30.5335	1703.86	0.183325	0.294371	0.0145057	0.065463	1	3.7302	5.65861	1.07353	2.00944	23.0219	44.9043	0.0415228	1.86455	51.6016	28.0167	9.76977	46.4896	117.903	0.0501229	0.0565741	0.0240443	0.0406347	0.138503	1.95052	0.475091	1.3304	1.86819	3.07714	157.093	0.019555	3.07195	208.342	117.484	60.2527	177.296	476.738	0.0199508	0.0052261	0.0137803	0.0190206	0.0325611
AAGTTAGTTAATAGTCGCAAG	59.9967	0.0585654	3.51373	94.3255	101.559	16.3222	65.877	364.786	0.0637692	0.035244	0.0281946	0.0575525	0.140075	4.45888	2.50499	1.93398	3.70485	11.1693	63.027	0.036779	2.31807	68.978	35.7184	18.2077	61.5318	156.663	0.0475687	0.0858764	0.0227415	0.0368656	0.0805157	2.41439	0.781019	1.40491	2.30123	4.28304	75.0563	0.0362619	2.72169	85.1712	34.5094	52.3679	76.3962	191.012	0.0359413	0.00529771	0.0225205	0.036464	0.0446791
AAGTTATCTAATAGTCGCAAG	50.6762	0.0702953	3.5623	66.2794	52.3777	17.3281	53.2693	196.171	0.0745119	0.0301219	0.0342297	0.0687567	0.154399	4.02181	1.51961	2.39126	3.63814	7.68073	61.7052	0.0366221	2.25977	67.1641	33.9891	14.5528	61.9976	147.192	0.0495241	0.0926646	0.0225218	0.0365948	0.0989463	2.31777	0.640554	1.35539	2.23484	3.77213	42.9239	0.048605	2.08631	56.0068	46.8139	25.1305	44.4327	239.912	0.0484648	0.0112994	0.0194879	0.0485423	0.0702799
AAGTTCACTAATAGTCGCAAG	49.2064	0.0710064	3.49397	122.646	203.686	13.9524	55.7734	775.076	0.0764637	0.0419544	0.0254216	0.0696115	0.198695	5.5176	4.92228	2.51207	3.72461	21.019	55.9387	0.0460567	2.57635	71.9106	49.6594	9.25621	59.1801	198.016	0.0605251	0.0832268	0.0234616	0.0452612	0.185805	2.84894	1.01096	1.51511	2.6343	5.43154	100.141	0.0335938	3.36413	110.912	40.0231	55.1115	104.928	186.807	0.033471	0.0037009	0.0269205	0.0337774	0.0359992
AAGTTCCCTAATAGTCGCAAG	1.77595	0.332064	0.589729	54.2646	239.685	0.474453	3.64243	813.247	0.494407	0.45692	0.00614301	0.1804	1	0.989916	1.129	0.461175	0.664154	5.22627	39.1903	0.035668	1.39784	44.4929	24.3701	9.62139	40.4839	103.978	0.045597	0.0659034	0.0207485	0.0350157	0.108527	1.45778	0.340872	0.926172	1.40851	2.23381	82.9748	0.0103198	0.856282	206.491	213.892	36.977	98.1674	727.624	0.0104094	0.0119219	0.00525507	0.00998882	0.0171157
AAGTTCGATAATAGTCGCAAG	73.8895	0.043502	3.21434	118.783	110.136	21.9748	81.0505	451.68	0.0452964	0.0182875	0.0222469	0.0430305	0.0885802	4.19819	2.33367	1.71108	3.44422	11.3904	67.9952	0.0337492	2.29478	70.4194	28.1173	31.2132	65.3782	139.751	0.0426576	0.0804708	0.0236104	0.0344148	0.0481532	2.34206	0.642544	1.47139	2.26016	3.89196	67.0723	0.0298896	2.00476	99.9493	96.5344	32.3511	69.8743	422.583	0.0298972	0.00658752	0.0145301	0.0302426	0.0410522
AAGTTCGCAAATAGTCGCAAG	94.941	0.0385015	3.65537	153.311	119.529	20.0454	113.968	417.354	0.0432883	0.0481416	0.0203236	0.0384151	0.0842079	4.9058	2.29786	1.29057	4.65564	9.48962	149.397	0.0285135	4.25983	148.163	53.3959	64.822	145.56	261.606	0.0371283	0.0827874	0.0231582	0.0291365	0.0356029	4.29937	1.4545	2.01569	4.1719	7.49665	49.0927	0.0436076	2.14082	62.8779	46.9654	24.6485	51.9289	216.822	0.0437062	0.0101121	0.019448	0.0438674	0.0633189
AAGTTCGCCAATAGTCGCAAG	86.1473	0.0369234	3.18085	397.183	531.692	24.9879	103.024	2056.58	0.0374989	0.0174581	0.017519	0.0354036	0.0832554	9.24526	9.58348	1.88847	3.86977	36.8613	80.0666	0.0498013	3.98742	84.0071	47.1607	20.6822	76.8177	191.338	0.0618682	0.0879511	0.0331451	0.0513174	0.0951845	4.15438	1.90402	1.91266	3.89019	8.72205	120.942	0.0350668	4.24103	209.784	166.829	41.1486	134.856	613.951	0.0358739	0.0127456	0.0190308	0.034294	0.0668053
AAGTTCGCGAATAGTCGCAAG	404.573	0.022525	9.11301	377.07	319.04	47.6092	309.438	1120.32	0.0260648	0.00790059	0.0154994	0.0250166	0.0449358	7.85913	5.15283	1.86341	7.75921	18.9401	55.8629	0.0415356	2.3203	57.0298	26.2045	15.5218	53.4773	116.769	0.0543749	0.0887316	0.0305039	0.0427527	0.0807196	2.37205	0.76615	1.22452	2.26435	4.19658	191.293	0.0265182	5.07275	200.542	76.9233	79.2064	193.896	359.355	0.0278321	0.0104844	0.0185717	0.0264925	0.0402073
AAGTTCGCTAAAAGTCGCAAG	85.085	0.0617245	5.25183	234.589	264.414	23.9517	97.8475	857.657	0.0639576	0.030998	0.0307992	0.0609444	0.150627	9.82698	7.64163	3.46129	6.03205	28.5294	78.1647	0.0517825	4.04757	78.7779	36.1244	18.9812	72.7461	162.325	0.0737533	0.133124	0.034131	0.0532852	0.0967875	4.06142	1.277	2.414	3.9121	6.99747	83.3328	0.0605025	5.04184	92.9053	34.9432	40.8717	89.5873	166.764	0.0615463	0.0234061	0.047492	0.0600489	0.083129
AAGTTCGCTAACAGTCGCAAG	38.1761	0.0760252	2.90234	93.4946	138.107	4.34342	42.0566	531.02	0.111056	0.149049	0.0227176	0.0732201	0.5211	4.19736	2.89455	2.09675	3.06774	13.2815	62.423	0.0435421	2.71803	64.3967	32.9744	8.00271	61.2042	137.935	0.0651784	0.122223	0.0318638	0.044319	0.161815	2.78881	0.992601	1.18537	2.6464	5.09879	35.9673	0.0438861	1.57846	59.3085	93.1787	1.91305	40.9334	320.86	0.0725249	0.14649	0.0140191	0.0426516	0.387173
AAGTTCGCTAAGAGTCGCAAG	53.7506	0.0381751	2.05193	88.3446	108.031	22.4651	58.2194	361.476	0.0390647	0.0136151	0.0161511	0.0375992	0.0716032	2.60686	1.57492	1.44086	2.16275	6.3728	59.8477	0.0379962	2.27399	64.9484	36.3663	5.88061	61.5138	150.314	0.0554217	0.104482	0.0257287	0.0392487	0.150509	2.40445	0.876313	0.873957	2.28496	4.30101	87.1333	0.0294289	2.56423	105.387	49.9651	43.4261	92.9395	234.332	0.0296572	0.00686997	0.0179387	0.0293767	0.0441874
AAGTTCGCTAATAATCGCAAG	38.1594	0.0524127	2.00004	73.267	97.6243	1.6136	43.8109	322.193	0.10196	0.191345	0.0177372	0.0498237	0.999408	2.53786	1.38958	1.39558	2.10524	5.56416	36.5722	0.0398916	1.45892	44.389	30.1093	10.6414	39.235	105.415	0.0450916	0.0347104	0.0227619	0.0389654	0.114446	1.54943	0.338643	1.18001	1.48318	2.52874	43.7323	0.0259183	1.13347	69.3326	92.3129	14.0009	49.3278	376.591	0.0282284	0.0321631	0.0103732	0.0249554	0.0553681
AAGTTCGCTAATACTCGCAAG	26.2744	0.0430407	1.13087	64.6006	174.976	7.33925	29.254	699.52	0.0485726	0.0358173	0.00919754	0.0405984	0.12548	1.54383	1.45151	0.857049	1.1631	6.51476	58.6112	0.0299457	1.75516	61.9924	26.0552	26.1713	57.5384	129.494	0.0397771	0.0859757	0.0197683	0.030654	0.0448236	1.80088	0.43234	1.13175	1.74538	2.85143	47.6348	0.0215575	1.02689	84.7726	122.674	3.31927	52.2997	446.765	0.0415054	0.119155	0.00928794	0.021345	0.142911
AAGTTCGCTAATAGACGCAAG	39.9059	0.031568	1.25975	81.2951	122.239	1.34182	44.5626	399.995	0.0683023	0.159479	0.0101456	0.0309148	0.672392	1.65444	1.06992	0.712108	1.3471	4.24716	40.316	0.0248196	1.00063	48.8911	32.6592	4.98862	42.9467	118.828	0.0399937	0.0936164	0.0143466	0.0242262	0.116123	1.07261	0.291605	0.575561	1.04268	1.74419	57.1336	0.0179005	1.02272	61.6341	22.338	40.6035	58.0918	111.661	0.0196082	0.0342975	0.0123461	0.0177696	0.021853
AAGTTCGCTAATAGCCGCAAG	57.475	0.039103	2.24744	308.547	408.695	1.61305	70.3673	1462.42	0.0738189	0.160587	0.0129133	0.0372727	0.92769	5.90569	5.37857	1.3322	2.69931	19.5531	39.6441	0.0503848	1.99746	44.3859	23.0686	19.5172	39.3551	93.3818	0.0593537	0.0743952	0.0291825	0.0506862	0.0863217	2.0673	0.326094	1.65515	2.01423	2.82401	115.289	0.0229899	2.65049	127.066	47.3928	53.6341	119.888	229.098	0.0247359	0.029393	0.0168024	0.0227746	0.0337604
AAGTTCGCTAATAGGCGCAAG	87.6272	0.0213283	1.86894	195.184	176.114	28.9753	101.475	591.116	0.0216679	0.00882419	0.0111585	0.0208867	0.0445428	3.09435	1.87608	1.17786	2.16685	7.20391	46.6409	0.0306273	1.42848	52.9012	31.5042	11.2238	49.2689	103.806	0.0402172	0.076008	0.0229399	0.0303271	0.0718843	1.51431	0.411061	0.792601	1.50806	2.36843	81.5429	0.0202461	1.65093	116.921	69.2029	30.306	94.4332	263.378	0.0207301	0.00784673	0.0117156	0.0198132	0.0401146
AAGTTCGCTAATAGTAGCAAG	124.53	0.0346024	4.30902	232.603	206.166	46.1976	136.823	775.633	0.0348414	0.00982135	0.019214	0.0346808	0.0556642	6.61945	4.3145	2.24166	4.79995	17.2744	45.2359	0.0405656	1.83502	60.5586	49.4618	1.23437	49.1612	183.245	0.0990876	0.203412	0.0188731	0.0400396	0.996124	2.04424	0.854958	0.937765	1.86231	4.13499	80.8923	0.022609	1.8289	94.9787	50.5271	28.8693	87.8408	206.062	0.022935	0.00331821	0.0165881	0.0228754	0.0298538
AAGTTCGCTAATAGTCACAAG	30.5931	0.130102	3.98021	52.2188	88.0755	2.98674	34.0907	338.214	0.204405	0.229924	0.0367696	0.124942	1	4.77534	2.73635	2.37197	4.12027	12.092	56.9136	0.0393486	2.23947	69.1571	40.5077	12.1259	61.1039	159.871	0.0522953	0.0867054	0.0245631	0.0387149	0.122621	2.43295	0.729125	1.24503	2.3394	4.17542	74.3371	0.0335361	2.49298	97.488	62.0852	42.9729	78.7122	295.3	0.0332294	0.0071392	0.0189572	0.033189	0.0482558
AAGTTCGCTAATAGTCCCAAG	31.6098	0.0588474	1.86015	55.4544	90.5012	7.55266	36.0526	353.362	0.0683049	0.0541165	0.0157243	0.056398	0.211831	2.28064	1.32633	1.5219	1.92648	5.82536	64.0188	0.0196202	1.25606	72.8285	36.8961	30.3169	65.5861	158.757	0.0222025	0.0423956	0.0130103	0.0197785	0.0271921	1.34736	0.367962	0.770274	1.31267	2.17592	58.4741	0.0198803	1.16248	90.0891	82.3485	21.8895	67.7038	364.523	0.0203899	0.00773723	0.00927725	0.0193203	0.0374998
AAGTTCGCTAATAGTCGAAAG	31.9676	0.172323	5.50876	57.7016	78.9289	4.05863	36.0131	260.175	0.261315	0.260365	0.0536214	0.163721	1	6.77052	3.46847	3.58139	5.73319	15.7123	46.1432	0.0400583	1.84842	63.5964	47.6571	1.67058	48.9137	172.838	0.0797185	0.164352	0.0176101	0.0388785	0.862906	2.01801	0.549344	1.31488	1.89741	3.41314	75.7504	0.0386728	2.92948	110.426	99.5683	31.4026	79.2539	420.914	0.0388176	0.00774976	0.0208714	0.0390621	0.0524764
AAGTTCGCTAATAGTCGCAAA	99.2283	0.0469979	4.66352	318.326	351.912	24.5146	125.956	1228	0.0497744	0.0275111	0.0224646	0.0453013	0.111773	10.2163	8.2562	2.34938	6.05395	30.3605	71.2813	0.0531208	3.78652	73.9713	21.2303	42.2598	72.2378	113.268	0.0610247	0.0829134	0.0442802	0.0528562	0.0676701	3.87483	0.656196	2.72033	3.83609	5.23734	89.6755	0.046212	4.14409	110.399	57.5302	49.5383	94.9581	270.908	0.0459262	0.0085142	0.0288867	0.0458858	0.0631742
AAGTTCGCTAATAGTCGCAAC	74.3344	0.0345293	2.56671	295.97	391.808	20.873	88.6924	1368.62	0.0357684	0.0181233	0.014794	0.0339551	0.0848541	6.17194	5.74522	1.61778	2.90104	20.6991	48.3931	0.0461326	2.2325	53.2858	22.1041	24.6404	50.0115	103.751	0.0492449	0.0424641	0.0327816	0.0454234	0.0757963	2.31888	0.399761	1.78193	2.25035	3.37436	126.736	0.0276438	3.50347	140.874	46.175	71.9994	135.874	242.132	0.0308381	0.0506103	0.0222116	0.0274511	0.0364391
AAGTTCGCTAATAGTCGCAAG	46.292	0.180225	8.34299	83.1132	102.004	5.9284	50.6316	369.751	0.237432	0.203401	0.0653623	0.175813	0.999999	10.6991	6.1469	4.63775	8.7151	25.4951	61.1906	0.0468648	2.86768	66.0817	31.8225	18.1174	60.908	140.868	0.0594251	0.092745	0.0303988	0.0468882	0.103333	2.96174	0.853948	1.80564	2.83141	4.93634	79.9818	0.0566711	4.53265	92.9836	42.486	58.6415	81.7435	216.804	0.0559539	0.00709788	0.0357209	0.0569349	0.065413
AAGTTCGCTAATAGTCGCAAT	71.3934	0.0493345	3.52216	383.804	506.883	16.1928	90.2178	1799.07	0.0536627	0.0442432	0.0203889	0.0477346	0.143736	10.89	10.8649	2.13968	4.36652	40.3422	48.7316	0.0597503	2.91173	55.4409	28.0396	15.6826	49.8406	125.347	0.0668617	0.0523345	0.0354322	0.0587133	0.138978	3.04841	0.715853	2.09307	2.91928	4.8387	75.6082	0.0490711	3.71018	103.796	77.1783	42.352	78.1974	344.857	0.0502255	0.0301442	0.0252789	0.0494914	0.0695031
AAGTTCGCTAATAGTCGCACG	84.1831	0.0332372	2.79801	138.432	137.976	34.1224	90.0914	566.683	0.0330676	0.00731956	0.0175765	0.033108	0.0482451	3.87089	2.51453	1.47309	2.98822	11.3643	99.7523	0.0354145	3.53268	99.7616	37.6555	42.4991	95.6413	178.124	0.0471207	0.0982558	0.0277941	0.0356754	0.0496397	3.54479	1.10941	1.99813	3.43164	6.0982	67.0383	0.0367246	2.46195	83.3612	60.225	20.7649	71.4224	254.063	0.0378497	0.00992545	0.0201346	0.0371807	0.0569957
AAGTTCGCTAATAGTCGCAGG	66.6379	0.0401006	2.67222	457.402	604.408	7.61237	87.7761	2056.15	0.0569348	0.113889	0.0174743	0.0383684	0.168816	11.0556	11.7599	1.1333	3.43535	40.1838	156.678	0.0377057	5.90765	149.464	61.5997	28.2127	145.675	277.385	0.0609828	0.1422	0.0290265	0.0388125	0.107917	5.81089	2.22383	2.54184	5.65011	11.4804	64.874	0.0504744	3.27448	89.5053	63.4862	30.1074	69.3848	300.737	0.0504785	0.0148042	0.0251977	0.0493861	0.0878456
AAGTTCGCTAATAGTCGCATG	415.768	0.030215	12.5624	430.714	372.017	52.4668	363.616	1359.45	0.0342902	0.0104519	0.0209747	0.032553	0.0597948	11.841	7.90386	2.85666	11.6345	30.4049	82.1058	0.0532494	4.37209	81.551	33.8463	37.4857	76.9149	159.348	0.0705272	0.115474	0.0380448	0.0549292	0.080676	4.37769	1.3844	2.73207	4.21111	7.76459	117.01	0.0396467	4.63906	146.518	81.2442	50.0457	124.318	360.293	0.0402967	0.0105349	0.0254305	0.0391393	0.0641998
AAGTTCGCTAATAGTCGCCAG	1366.07	0.0125256	17.1109	1183.22	688.593	38.2907	1186.79	2568.48	0.0138295	0.00343417	0.0094302	0.0133886	0.0207732	14.701	7.1881	0.758532	15.8414	27.4	58.2895	0.0417993	2.43646	61.6888	29.4357	9.28628	62.3278	104.91	0.0526644	0.0770982	0.0353759	0.0420993	0.106464	2.55255	0.769294	0.995783	2.61272	3.80786	126.949	0.0266113	3.37829	155.839	93.2541	33.3828	134.727	394.738	0.0342172	0.0743725	0.0165414	0.0262178	0.0514676
AAGTTCGCTAATAGTCGCGAG	1303.42	0.0221416	28.8597	1262.84	1310.87	26.9701	959.93	4632.39	0.0291322	0.0160283	0.0147264	0.023341	0.0706615	24.8097	23.0309	1.74821	20.8219	80.9013	57.0633	0.0527921	3.01249	91.4632	85.8071	10.1334	63.1331	354.382	0.0678517	0.0812486	0.0216212	0.0521608	0.206718	3.67416	1.74191	1.76171	3.17712	8.51086	144.58	0.0363605	5.257	222.373	165.201	35.4928	165.661	617.732	0.0384627	0.0151767	0.0189915	0.0357808	0.0778255
AAGTTCGCTAATAGTCGCTAG	34.9488	0.0483683	1.69041	227.217	535.159	1.20229	39.8098	2175.42	0.0956782	0.182923	0.011712	0.0471585	0.993055	4.32668	6.3962	1.00619	1.83665	26.9592	52.0211	0.0410641	2.1362	55.1376	24.578	16.8059	51.4342	115.44	0.0480988	0.0624248	0.0263482	0.0417449	0.0756867	2.17676	0.523938	1.2732	2.14183	3.37618	79.9268	0.0262742	2.10001	107.693	74.6904	28.1503	86.9706	332.515	0.0265699	0.00648421	0.0151355	0.026203	0.0408063
AAGTTCGCTAATAGTCGGAAG	34.4067	0.0925003	3.18263	77.0955	115.152	2.28617	37.4431	418.068	0.183277	0.258376	0.0235518	0.0912442	1	4.17512	2.45455	1.85598	3.39653	10.6051	70.0397	0.0256138	1.79398	71.7249	42.8724	1.69953	62.9106	174.868	0.056062	0.155378	0.0142147	0.0271093	0.856871	1.80749	0.692565	0.963204	1.70539	3.40151	66.4456	0.0245102	1.62859	73.3844	30.8671	31.7902	66.9336	150.421	0.0272735	0.0413915	0.0152854	0.0249325	0.0344299
AAGTTCGCTAATAGTCGTAAG	52.8964	0.336293	17.7887	82.0196	81.6445	9.64129	55.5526	311.434	0.405635	0.236705	0.126973	0.339143	1	21.2892	10.1658	7.69797	18.8241	45.3542	40.2735	0.0384674	1.54921	50.0515	35.4667	1.47966	41.3656	138.814	0.0794152	0.166317	0.0169928	0.0379424	0.87327	1.6277	0.377256	1.12335	1.56607	2.54252	79.4927	0.0829791	6.59623	95.7502	51.7263	28.3079	83.9911	222.967	0.0866115	0.0279711	0.0490889	0.0825351	0.152617
AAGTTCGCTAATAGTCTCAAG	40.0748	0.0887337	3.55598	78.1884	118.097	2.56177	44.7892	412.672	0.142064	0.189837	0.0302658	0.0852533	0.999983	4.72735	3.04959	2.00343	3.72237	12.9768	46.7954	0.0424328	1.98566	52.7624	31.5917	10.3354	46.4355	137.85	0.0513207	0.056756	0.0249643	0.0429132	0.124922	2.08757	0.68979	1.22179	1.98167	3.76322	69.2768	0.0370212	2.56471	102.883	85.4897	41.1328	72.4258	379.814	0.0369575	0.00946818	0.0182394	0.037181	0.0501481
AAGTTCGCTAATAGTGGCAAG	38.8949	0.0150054	0.583635	198.419	424.82	0.495523	45.8532	1288.84	0.0821728	0.235116	0.00424193	0.0142297	0.983923	1.27555	1.6222	0.36946	0.66367	5.51034	59.6892	0.0203066	1.21209	65.812	43.1496	5.31295	56.3649	176.412	0.0398293	0.111471	0.0105925	0.0205721	0.122698	1.25422	0.485515	0.674395	1.16832	2.39831	73.9113	0.0088133	0.651403	98.4559	67.1852	38.4115	79.607	315.704	0.00959062	0.0185401	0.00495207	0.00889616	0.0115684
AAGTTCGCTAATAGTTGCAAG	48.6775	0.0452054	2.20048	93.5934	131.447	13.0775	52.8362	439.537	0.0529328	0.0563049	0.0167345	0.0441034	0.129212	2.93725	1.9138	1.42996	2.33534	8.08265	52.2749	0.0374777	1.95914	55.2728	24.5893	17.2327	51.6527	113.001	0.0454804	0.0674417	0.0263714	0.0376455	0.0741574	2.00404	0.524669	1.22876	1.94846	3.25181	57.1821	0.0289113	1.65321	100.361	111.813	21.0406	61.0453	470.919	0.0299319	0.011378	0.0121957	0.0287352	0.0566674
AAGTTCGCTAATATTCGCAAG	81.9747	0.0287671	2.35817	247.847	301.12	15.2196	101.246	1061.65	0.0373938	0.0805751	0.0131524	0.0284045	0.0700196	4.97453	4.17129	0.933163	2.96417	16.0436	87.8854	0.0305534	2.68519	87.1243	21.0633	48.9089	87.2549	126.437	0.0401501	0.0881804	0.0282643	0.0307148	0.0341235	2.69459	0.532659	1.71235	2.68043	3.78953	87.1645	0.021661	1.88807	163.352	160.022	49.3024	92.4041	635.438	0.0211161	0.00466234	0.0116089	0.0216221	0.0284458
AAGTTCGCTAATCGTCGCAAG	507.251	0.0184336	9.35048	554.358	548.414	37.3747	425.686	2036.53	0.0217419	0.0081832	0.0117549	0.0200098	0.0412716	8.92883	6.77123	1.27811	8.45159	25.897	42.224	0.0361606	1.52685	46.5691	21.9112	32.169	42.3781	118.407	0.0363888	0.0185504	0.0207945	0.0363315	0.0411846	1.58896	0.288904	1.31495	1.53233	2.43189	210.072	0.0187055	3.92952	233.008	114.602	75.3707	220.734	493.827	0.0193476	0.0042803	0.0127032	0.0188523	0.0288324
AAGTTCGCTAATGGTCGCAAG	279.744	0.018733	5.24045	297.872	214.819	50.5454	271.98	777.914	0.0202179	0.0045643	0.0122069	0.0199678	0.0296486	5.26191	2.69676	1.2788	5.55997	10.4415	100.147	0.0270091	2.70487	100.637	39.2113	36.9639	97.2616	182.881	0.0392032	0.099971	0.0229189	0.0271431	0.0384031	2.74086	0.907753	1.41304	2.62929	4.76961	94.7478	0.0242112	2.29396	112.694	55.1365	26.8684	107.648	229.967	0.0264005	0.0301628	0.0170515	0.0241376	0.0424771
AAGTTCGCTAATTGTCGCAAG	127.995	0.0234136	2.99683	393.232	583.132	18.1157	173.489	2364.34	0.0336019	0.0866772	0.00979001	0.0233477	0.0607779	6.17912	5.96969	0.858191	4.46704	24.6731	95.4529	0.0325838	3.11022	91.4935	31.0561	27.3246	91.7694	157.202	0.0505441	0.120486	0.0307241	0.0329787	0.0739766	3.07008	0.917062	1.9402	3.00583	5.31139	93.579	0.0232828	2.17878	125.544	75.4389	40	105.856	309.927	0.0233692	0.00574208	0.0146555	0.0231813	0.035973
AAGTTCGCTACTAGTCGCAAG	65.1733	0.0447635	2.91739	131.697	141.615	26.2204	73.1119	550.394	0.0450894	0.0168343	0.0199666	0.0439866	0.088372	4.34092	2.75037	2.23665	3.12186	12.1224	44.4559	0.0492102	2.18768	49.831	25.619	12.1151	45.4081	114.416	0.0604131	0.0778495	0.0291527	0.048626	0.132664	2.27733	0.530369	1.48327	2.19463	3.59606	57.8172	0.0342421	1.97978	75.8964	55.4639	16.0572	63.9741	218.666	0.0369486	0.020443	0.0192262	0.0336169	0.0770434
AAGTTCGCTAGTAGTCGCAAG	247.913	0.0238869	5.92187	291.126	225.133	32.3699	248.201	867.465	0.0271623	0.0207104	0.0145277	0.0254468	0.0428341	6.45148	3.585	1.15992	6.17355	14.1684	42.5489	0.0382699	1.62834	44.0711	21.1552	11.7886	42.6639	83.0358	0.0446991	0.0523296	0.032246	0.0385832	0.0743587	1.65731	0.454172	0.884806	1.63015	2.67512	71.5548	0.0259955	1.8601	105.167	70.8264	24.7776	84.5017	274.715	0.0268827	0.0110457	0.0140753	0.0255606	0.0531667
AAGTTCGCTATTAGTCGCAAG	71.2994	0.0397543	2.83446	215.506	350.547	32.3089	80.6552	1199.45	0.0391418	0.012655	0.0176567	0.0391298	0.0673234	5.72011	6.09236	2.01878	3.03453	22.5369	74.4866	0.0420361	3.13112	79.2651	32.0023	29.873	75.3972	149.991	0.0536523	0.0948936	0.0287619	0.041987	0.0744955	3.20293	0.68902	2.17999	3.11992	4.75199	58.244	0.0370454	2.15767	77.3682	70.4646	20.0001	63.2507	280.571	0.0378942	0.0096272	0.0177604	0.0368071	0.0565804
AAGTTCGCTCATAGTCGCAAG	160.523	0.0427437	6.86135	323.245	303.163	36.17	219.825	1107.25	0.045028	0.0159227	0.0226601	0.0431734	0.0810298	10.9897	7.20277	2.46939	10.3583	26.5375	76.4926	0.0372143	2.84662	82.7299	34.6167	39.2368	77.0891	163.336	0.0413705	0.0526378	0.0311355	0.037146	0.0487823	3.00139	0.87486	1.81769	2.85902	5.09726	77.6005	0.0407831	3.16479	132.377	118.13	19.5336	88.3711	478.757	0.0439698	0.0356966	0.0199243	0.0402288	0.0921501
AAGTTCGCTGATAGTCGCAAG	430.579	0.0198661	8.55392	587.058	599.338	50.8036	392.294	2126.88	0.0220573	0.00702024	0.012364	0.0205698	0.0399523	10.4414	8.37288	1.67729	7.87899	31.808	56.1412	0.0424149	2.38122	56.4278	17.7823	28.9745	54.8222	97.4276	0.0525201	0.087158	0.0343784	0.0431021	0.0561797	2.40252	0.524252	1.59837	2.35232	3.59271	105.556	0.0248113	2.61899	150.928	106.883	47.8409	114.99	482.725	0.0249111	0.00687294	0.0164961	0.0242238	0.0396789
AAGTTCGCTTATAGTCGCAAG	46.4202	0.0542454	2.51808	149.192	269.834	9.48734	53.2979	1010.88	0.0638997	0.0635195	0.0181078	0.0520543	0.208288	4.56728	4.70631	1.85341	2.73099	19.9018	58.6073	0.0466963	2.73674	61.5316	31.4335	14.9373	56.7007	137.212	0.0602968	0.0908175	0.0307268	0.0473503	0.11115	2.80262	0.947437	1.62073	2.69437	5.1176	103.15	0.0326968	3.37269	128.29	64.0667	59.8977	111.305	311.764	0.0323896	0.0055359	0.0229935	0.0323763	0.0445537
AAGTTCGGTAATAGTCGCAAG	76.2619	0.0494449	3.77076	241.593	356.242	22.1155	89.5343	1286.27	0.0517427	0.0309386	0.0215141	0.0483013	0.114136	7.74151	7.55362	2.07786	4.4344	29.4258	60.3601	0.0459758	2.7751	64.0774	35.8198	15.0296	57.3527	155.202	0.0590943	0.0863051	0.0285037	0.0476288	0.106259	2.87382	1.0954	1.49002	2.71453	5.5046	77.3174	0.0393704	3.04402	94.6549	51.8474	45.986	79.3305	243.758	0.0395732	0.00881935	0.0224308	0.0394231	0.054022
AAGTTCGTTAATAGTCGCAAG	65.2245	0.0578786	3.7751	152.751	169.409	13.8315	74.3128	597.193	0.0694212	0.0750512	0.0234206	0.0565434	0.187962	5.93052	3.8155	2.11645	4.22819	15.331	64.4341	0.0447234	2.88171	67.0333	28.5722	21.158	63.9207	131.69	0.0595263	0.104559	0.0309291	0.0446974	0.0905347	2.91298	0.704499	1.95202	2.82512	4.54985	60.0448	0.0386091	2.31828	83.6176	81.0757	21.0274	64.8003	298.292	0.0393363	0.00978873	0.0191264	0.0390039	0.0590754
AAGTTCTCTAATAGTCGCAAG	92.7139	0.0482138	4.47008	116.069	78.9904	41.7493	96.3049	317.713	0.0482717	0.00826792	0.031084	0.0482228	0.0653361	5.18074	2.35226	2.51364	4.57731	9.97206	60.1248	0.0395058	2.37528	68.9648	41.4979	15.6198	58.6126	179.156	0.0509118	0.0829049	0.0211565	0.0405737	0.0875169	2.52802	0.8597	1.24006	2.37935	4.46422	85.1976	0.0367255	3.12893	95.9027	34.2339	51.7701	89.4197	178.602	0.0366172	0.00528405	0.0271248	0.0366399	0.046719
AAGTTGACTAATAGTCGCAAG	38.8921	0.0510148	1.98407	59.9798	103.524	6.82855	42.0522	321.648	0.0675809	0.101863	0.0175802	0.0502537	0.182559	2.34746	1.47176	1.10975	2.06058	5.28804	42.3664	0.0319207	1.35236	47.3588	22.5355	13.0221	43.1422	98.0642	0.0399614	0.0567642	0.0177001	0.0315136	0.0864747	1.38469	0.170606	1.10823	1.36512	1.77324	81.4297	0.0211144	1.71934	112.728	80.3655	34.8078	84.12	354.182	0.0213978	0.00569991	0.0105096	0.0212706	0.030944
AAGTTGCCTAATAGTCGCAAG	42.4457	0.0459325	1.94964	175.378	355.6	3.76491	48.9067	1192.81	0.0740591	0.141557	0.0139539	0.0437294	0.399247	3.99533	4.70638	1.40375	2.1566	18.4622	46.9944	0.0418793	1.96809	54.2425	31.7417	7.20237	49.8432	131.721	0.0561005	0.0797544	0.0271158	0.0414616	0.177669	2.07035	0.612266	1.22245	1.9811	3.54876	55.3595	0.0340016	1.88231	75.3397	76.7516	36.757	57.0263	274.495	0.0333882	0.00457827	0.0156655	0.0339569	0.0396967
AAGTTGGATAATAGTCGCAAG	31.8213	0.0534968	1.70234	70.2189	137.63	1.27109	34.3988	451.576	0.105999	0.191782	0.0147306	0.0524406	0.99848	2.28704	1.70191	1.03783	1.78976	7.54861	46.1129	0.0307223	1.4167	56.659	35.7334	6.56786	51.0112	138.236	0.0478691	0.0993249	0.017953	0.0301392	0.155354	1.52176	0.46293	0.882768	1.43637	2.58576	100.449	0.0167365	1.68116	127.66	65.5947	45.5841	107.319	277.266	0.0169352	0.00463217	0.0104852	0.0166029	0.0279939
AAGTTGGCAAATAGTCGCAAG	49.9895	0.0520703	2.60297	100.216	116.847	10.5159	57.0505	449.608	0.0651754	0.0835886	0.0208098	0.0502975	0.190302	3.63791	2.22355	1.73353	2.83642	10.4775	61.7805	0.0310968	1.92118	66.4955	25.7346	25.7414	64.2399	122.923	0.0389867	0.0742288	0.0239452	0.0308263	0.0549498	1.98511	0.429189	1.301	1.93281	3.01134	111.888	0.0279739	3.12995	121.827	37.2137	64.5862	114.701	199.301	0.0283316	0.00857498	0.0218612	0.0275917	0.038581
AAGTTGGCCAATAGTCGCAAG	68.9072	0.0319985	2.20493	131.412	168.905	22.2949	79.1312	632.447	0.0324936	0.0110681	0.0148683	0.0317912	0.0545904	3.27563	2.29347	1.08061	2.4801	9.68801	80.7801	0.0359484	2.90392	79.1419	23.4345	37.58	78.3227	130.842	0.0484323	0.0998254	0.0284354	0.0364312	0.0516504	2.86684	0.57624	1.88848	2.84727	4.11523	100.97	0.0217844	2.19957	187.421	178.828	36.0163	111.181	689.384	0.0221363	0.0075115	0.0121972	0.0209465	0.0398992
AAGTTGGCGAATAGTCGCAAG	81.668	0.0407894	3.33119	190.647	209.564	23.3947	96.3159	753.215	0.0420397	0.0186516	0.0189524	0.040183	0.0825061	5.64526	3.93509	1.67249	3.91401	14.7781	47.1593	0.0444494	2.0962	52.8629	30.2732	11.8263	47.6875	124.17	0.0571794	0.0860909	0.0261916	0.0453463	0.103155	2.20668	0.586489	1.13475	2.20052	3.41022	161.463	0.025894	4.18092	182.15	76.55	81.0067	166.795	366.048	0.0263027	0.00479657	0.018374	0.0259582	0.0362
AAGTTGGCTAAAAGTCGCAAG	60.1733	0.0637204	3.83427	138.982	176.818	3.83767	70.8278	685.906	0.0951003	0.14734	0.02514	0.0622048	0.555455	6.00541	4.51988	1.81621	4.24068	19.101	58.1274	0.0420824	2.44614	62.3013	30.5938	16.4355	57.305	136.122	0.0524466	0.0810789	0.0307313	0.0422939	0.0939199	2.5329	0.812235	1.51242	2.4369	4.5493	49.5743	0.0471933	2.33957	64.8061	57.4176	27.0386	50.5003	218.122	0.0474437	0.0109705	0.0213849	0.0473736	0.0661273
AAGTTGGCTAACAGTCGCAAG	20.9741	0.136327	2.85933	42.2887	90.6001	2.44712	23.9688	379.156	0.18945	0.20104	0.026104	0.12609	0.999738	3.49078	2.05447	2.10706	2.94212	11.0327	47.7881	0.0542752	2.59371	55.5788	37.0715	1.24521	50.6925	136.237	0.10575	0.196333	0.0318624	0.0545672	0.991723	2.78602	0.934124	1.06974	2.78862	4.75695	106.811	0.0318604	3.40304	143.016	88.4003	60.3086	110.555	393.402	0.0315091	0.00542918	0.0205326	0.0318465	0.0412954
AAGTTGGCTAAGAGTCGCAAG	43.6928	0.0573664	2.5065	104.385	217.101	14.6106	47.9467	605.888	0.061357	0.0303356	0.0192206	0.0563117	0.137963	3.70458	3.59731	1.89008	2.61569	11.7433	86.2266	0.0341702	2.94638	88.1402	39.6067	34.7023	83.99	175.745	0.0422556	0.078548	0.030192	0.034785	0.0436408	3.04551	1.22614	1.46242	2.88426	5.95888	99.4653	0.0325164	3.23425	132.566	78.9539	41.9255	107.891	333.524	0.034171	0.0266273	0.019826	0.0315846	0.057935
AAGTTGGCTAATAATCGCAAG	49.7913	0.0562944	2.80297	89.9767	110.807	11.7146	53.5933	425.707	0.0675682	0.0729531	0.0211539	0.0555204	0.17194	3.65388	2.13145	1.70473	2.94327	9.6184	37.6993	0.0522767	1.97079	44.2116	31.7028	3.36335	38.1617	117.685	0.0790604	0.121466	0.0301896	0.0520284	0.364453	2.08837	0.674791	1.23888	1.962	3.74629	103.704	0.0298758	3.09822	123.311	54.7996	68.9152	107.429	275.117	0.0297051	0.00472097	0.0197949	0.0299809	0.0357698
AAGTTGGCTAATACTCGCAAG	45.6196	0.0406321	1.85362	83.3689	115.92	10.4332	51.5551	428.188	0.0518993	0.0797359	0.0151433	0.039423	0.135404	2.44863	1.52031	1.17557	1.97215	6.69078	43.827	0.0324295	1.42129	46.8726	17.917	19.1393	45.6334	81.7081	0.0372892	0.0519908	0.0247689	0.0319957	0.0602879	1.45641	0.244333	1.06442	1.42897	1.97667	90.9267	0.0236235	2.148	114.25	56.8558	46.1833	98.6282	257.376	0.0236559	0.00584617	0.0148382	0.0231031	0.0370588
AAGTTGGCTAATAGACGCAAG	40.2151	0.0332732	1.33809	58.8691	71.5895	7.09137	43.4246	195.823	0.0468655	0.08763	0.013545	0.0324506	0.139115	1.5495	0.792818	0.874848	1.37066	3.06737	33.327	0.0262227	0.873925	40.2896	28.9666	0.685478	35.8559	106.074	0.07095	0.180789	0.0143711	0.0255677	0.947912	0.91774	0.24061	0.605344	0.87834	1.51179	90.4921	0.0157165	1.42222	101.159	40.0371	61.5736	91.0358	221.074	0.0169756	0.0302893	0.0109985	0.015748	0.0188669
AAGTTGGCTAATAGCCGCAAG	51.4477	0.0503531	2.59055	203.271	1448.24	1.11819	57.8255	1530.17	0.100917	0.197824	0.016698	0.0502856	0.999363	5.12623	20.0456	0.993027	2.96011	24.0908	125.088	0.0236281	2.9556	123.282	44.7953	58.9595	120.132	221.496	0.0326848	0.0831325	0.0203307	0.0240157	0.0282372	2.97502	1.01661	1.53722	2.85207	5.35156	172.692	0.0258306	4.46075	207.725	120.713	69.4431	173.727	511.595	0.0268711	0.00725192	0.0162869	0.0262192	0.0394804
AAGTTGGCTAATAGGCGCAAG	55.3321	0.0351646	1.94573	77.6924	70.4235	22.2376	60.0458	289.237	0.0361411	0.0132357	0.0153197	0.0345401	0.0720163	2.27327	0.976552	1.50883	2.03566	4.45492	66.6461	0.031358	2.08989	69.1005	32.2086	18.3234	64.112	143.259	0.0425922	0.0850388	0.0235675	0.0315498	0.0680777	2.13041	0.699109	1.27473	2.05548	3.87609	64.4794	0.0283127	1.82559	71.0258	28.0632	36.4907	66.2043	128.886	0.0285316	0.00437181	0.0208587	0.0285826	0.0350213
AAGTTGGCTAATAGTAGCAAG	27.4928	0.065572	1.80276	61.0612	177.116	1.17211	32.9483	279.651	0.180912	0.292044	0.0184195	0.0614138	1	2.31213	1.92703	1.11914	1.86474	5.26091	40.3692	0.0433463	1.74986	47.8788	39.7956	1.09703	38.939	157.389	0.111253	0.219186	0.0200164	0.0452303	0.999023	1.86646	0.82213	0.909069	1.74325	3.85751	97.233	0.0212907	2.07016	133.271	80.6792	51.0029	106.786	369.097	0.0210449	0.00471071	0.0138495	0.0208625	0.0319173
AAGTTGGCTAATAGTCACAAG	50.6631	0.0494429	2.50493	117.049	206.175	17.3445	52.3867	781.861	0.0522041	0.0228403	0.0175554	0.0494178	0.105579	3.73172	3.3479	1.65197	2.6145	14.2065	59.0753	0.0358486	2.11777	59.8248	33.1907	15.9558	54.9716	139.544	0.0546758	0.11332	0.0236642	0.0380527	0.0741232	2.1531	0.850462	1.19339	2.0171	4.21585	146.426	0.0245088	3.58873	154.377	55.7401	75.8931	142.11	281.493	0.0248207	0.00354662	0.0178244	0.02465	0.0293486
AAGTTGGCTAATAGTCCCAAG	50.1612	0.0532984	2.67351	98.4564	145.346	3.91747	57.8654	439.145	0.0848104	0.14774	0.0201179	0.0515104	0.457297	3.62277	2.52195	1.4964	2.81686	9.28897	32.5929	0.0467494	1.5237	42.4636	33.0816	1.20748	35.0988	125.414	0.0938003	0.178742	0.0206695	0.0447106	0.987198	1.63634	0.427494	1.05873	1.54567	2.7593	73.2724	0.019705	1.44383	148.805	166.979	21.4731	79.3559	621.56	0.0212547	0.0247761	0.00932206	0.0196066	0.0376798
AAGTTGGCTAATAGTCGAAAG	32.5736	0.114484	3.72914	51.8606	67.4855	2.20818	33.9738	213.354	0.206792	0.25143	0.0379689	0.11632	1	4.30598	1.96614	1.88789	3.98151	8.61286	66.647	0.0317596	2.11668	73.2892	30.8502	32.9324	66.522	147.053	0.0331812	0.0231544	0.0227591	0.0315856	0.046734	2.22612	0.567967	1.44542	2.12446	3.62698	118.002	0.0287887	3.39712	146.742	69.4667	65.114	127.025	326.444	0.0285584	0.00472105	0.0199961	0.0284522	0.0383947
AAGTTGGCTAATAGTCGCAAA	78.6528	0.0451775	3.55333	172.755	215.766	25.2492	87.0277	784.892	0.0464936	0.0185139	0.0203941	0.0446322	0.0898605	5.65065	4.3033	2.00945	3.87005	17.5034	71.9167	0.035627	2.56217	77.4222	34.7616	26.6276	71.8167	161.641	0.0434603	0.07207	0.0265725	0.0355574	0.060795	2.67256	0.844941	1.56472	2.54855	4.72928	115.133	0.0274821	3.16409	145.903	77.206	74.9464	118.864	376.043	0.0269904	0.00342098	0.0193	0.0271887	0.0333275
AAGTTGGCTAATAGTCGCAAC	67.9561	0.0393351	2.67306	143.168	147.178	21.777	78.659	536.173	0.0406323	0.0183679	0.0179055	0.0385114	0.0899007	4.05461	2.42809	1.80862	2.97731	9.78303	60.4037	0.0348057	2.10239	66.5013	43.0115	14.8285	59.2209	157.468	0.0426962	0.0611061	0.0293279	0.0356187	0.0667197	2.25695	1.01048	0.961279	2.07476	4.69763	92.2458	0.0304299	2.80703	110.439	48.4878	42.8633	101.171	218.313	0.0304587	0.00642972	0.0212128	0.0297476	0.045051
AAGTTGGCTAATAGTCGCAAG	36.6577	0.161042	5.90342	57.3857	63.2208	3.55194	39.4891	218.196	0.253494	0.255452	0.0613571	0.159292	1	6.92785	3.19258	3.19425	6.11288	14.3183	52.167	0.0443602	2.31414	57.5657	29.1255	12.9276	53.2595	126.706	0.0568877	0.0877111	0.0272561	0.0440384	0.122706	2.39613	0.626797	1.56371	2.29533	3.95064	88.6767	0.0393319	3.48783	103.501	44.7023	58.5491	90.735	237.064	0.0390848	0.00616269	0.0259202	0.0393885	0.0491087
AAGTTGGCTAATAGTCGCAAT	59.9466	0.06064	3.63516	95.4402	151.656	17.6092	63.3706	403.134	0.0635594	0.0213699	0.0296551	0.0601816	0.114922	4.67443	3.48726	1.91483	3.72681	12.4213	53.3519	0.0464267	2.47695	63.1041	35.4223	13.4394	56.2452	150.992	0.0551725	0.0605928	0.0264818	0.0455214	0.133123	2.63321	0.703588	1.72241	2.49667	4.38972	119.314	0.0345174	4.11842	174.388	120.848	45.818	130.878	492.991	0.034859	0.00933554	0.0203969	0.0340452	0.0551718
AAGTTGGCTAATAGTCGCACG	73.444	0.0455873	3.34811	116.621	101.024	20.5862	81.8357	378.659	0.0486554	0.0239669	0.0230568	0.0449681	0.104026	4.27524	2.11495	1.8378	3.59259	9.58731	95.0109	0.0286307	2.72022	95.9383	38.3649	36.5949	91.3149	177.214	0.0353176	0.0676403	0.0221508	0.0288783	0.0435798	2.74585	0.912284	1.42043	2.64226	4.84349	112.143	0.0274521	3.07856	144.386	87.5086	43.3351	118.912	375.551	0.0289322	0.0215023	0.0141892	0.0276573	0.0450278
AAGTTGGCTAATAGTCGCAGG	136.584	0.0290887	3.97304	284.368	299.296	35.5163	169.367	1037.02	0.0305907	0.0124192	0.0147969	0.0289116	0.0614603	6.26057	4.24845	1.90452	5.22059	16.2628	77.7665	0.0381822	2.96929	82.4873	41.4843	12.0116	76.894	171.903	0.0625784	0.138856	0.0264384	0.0382617	0.148341	3.02329	0.908863	1.73522	2.87751	5.12202	49.6651	0.0357255	1.77431	77.592	88.6165	9.69544	56.0148	316.936	0.0430229	0.0637461	0.0147024	0.0351538	0.0990665
AAGTTGGCTAATAGTCGCATG	34.3731	0.061413	2.11096	115.878	268.395	1.98552	39.0883	835.587	0.098733	0.160534	0.0166867	0.0584319	0.79479	3.59984	4.0588	1.35387	2.31115	15.2636	86.3629	0.0382265	3.30135	88.8879	39.6235	31.7327	81.4966	179.368	0.0492789	0.0915046	0.0259979	0.0385928	0.0607515	3.36784	1.14012	1.81397	3.1974	6.12113	89.2882	0.0319821	2.85562	152.467	118.878	37.1984	102.775	471.011	0.0318216	0.0103497	0.0186583	0.0309834	0.0576638
AAGTTGGCTAATAGTCGCCAG	76.1051	0.0329561	2.50813	231.802	279.709	19.4429	89.2295	1017.01	0.035509	0.030968	0.0144913	0.0323491	0.0731768	5.18342	4.33518	1.26584	2.88169	15.6463	74.9947	0.0260704	1.95514	82.2454	33.5788	40.7021	75.8007	164.893	0.026254	0.00416737	0.020658	0.0259118	0.0348995	2.06468	0.58654	1.32142	1.94826	3.42901	58.9562	0.0269617	1.58956	114.217	140.038	4.07648	65.284	554.098	0.0453687	0.113179	0.00984373	0.0270345	0.18522
AAGTTGGCTAATAGTCGCGAG	50.1101	0.0277007	1.38809	313.669	1725.67	21.8948	54.5811	3600.92	0.0275466	0.00891851	0.00965121	0.0272256	0.0480527	4.29252	18.2663	0.988466	1.44566	36.8599	62.8886	0.0339001	2.13193	65.2276	26.9751	25.5887	60.6956	129.877	0.0378865	0.0419442	0.0259867	0.0341537	0.0582594	2.17797	0.653437	1.3763	2.08455	3.80543	354.239	0.0177443	6.28573	366.886	215.843	58.727	355.138	846.091	0.0190267	0.00511855	0.0112385	0.0180988	0.0311184
AAGTTGGCTAATAGTCGCTAG	84.508	0.0328022	2.77205	160.87	211.949	14.1663	91.4681	654.258	0.0362409	0.0237869	0.0154768	0.0330973	0.0708747	4.12543	3.06948	1.02312	3.03795	12.0926	61.553	0.028601	1.76048	71.2424	39.4372	12.4179	64.2338	158.457	0.0388649	0.0758142	0.0190505	0.0283177	0.0859331	1.86342	0.588567	1.01427	1.77831	3.30456	62.1965	0.0239931	1.49228	90.2308	84.4069	31.2459	66.6946	369.142	0.0239483	0.00491333	0.0116688	0.0241994	0.0335627
AAGTTGGCTAATAGTCGGAAG	21.9381	0.138518	3.03883	47.2175	113.539	2.40269	25.6156	358.444	0.248489	0.289206	0.0276485	0.125853	1	3.78622	2.74914	2.13707	3.16866	10.0659	43.0638	0.0368867	1.58848	51.1485	33.9887	4.90335	44.8346	131.456	0.0620553	0.130969	0.023694	0.036219	0.213306	1.69542	0.589663	0.940092	1.59992	3.03761	57.3457	0.0303115	1.73824	80.9942	83.0279	23.0536	58.7613	308.878	0.0309726	0.00769323	0.014147	0.0306227	0.0456975
AAGTTGGCTAATAGTCGTAAG	39.0579	0.361233	14.109	61.1617	67.2614	6.87334	40.3222	228.442	0.478504	0.295755	0.123306	0.372676	1	16.7353	8.18922	6.30818	14.6882	36.8034	28.2808	0.0585831	1.65677	40.8538	40.4563	1.09442	30.8367	149.434	0.191634	0.311099	0.0213205	0.0567626	1	1.83957	0.682909	0.964017	1.66876	3.54587	102.304	0.0611807	6.25903	124.596	69.7905	43.9457	103.671	304.502	0.0625136	0.0149975	0.0354329	0.0615353	0.0931862
AAGTTGGCTAATAGTCTCAAG	23.1895	0.0929103	2.15454	46.0554	108.863	1.3482	25.9805	313.642	0.202242	0.28299	0.0209198	0.0886585	1	2.61952	1.71017	1.26859	2.22137	6.53195	42.9023	0.0405966	1.74169	49.8543	26.6364	12.0383	45.4336	112.099	0.0487021	0.0560261	0.023342	0.0396341	0.114159	1.8259	0.359284	1.30599	1.76643	2.70252	145.798	0.0247828	3.61327	147.053	35.4882	92.6406	143.487	221.866	0.0265029	0.0302175	0.0211473	0.0249508	0.0284137
AAGTTGGCTAATAGTGGCAAG	32.4227	0.0265112	0.859565	82.8556	179.784	0.55666	36.0696	575.9	0.0774824	0.198054	0.00737486	0.0259049	0.971161	1.26205	1.08291	0.47238	0.913419	4.53186	36.9794	0.025673	0.94937	45.4687	38.0754	6.51809	37.411	128.071	0.0366508	0.0669566	0.013315	0.0256442	0.10719	1.02284	0.342609	0.614408	0.956348	1.87959	160.459	0.0108125	1.73497	180.661	64.6485	103.683	163.198	348.946	0.0107443	0.000682779	0.00901904	0.0108671	0.0117472
AAGTTGGCTAATAGTTGCAAG	47.8614	0.0509347	2.4378	79.6447	115.537	19.1051	51.9303	463.155	0.0525826	0.0189052	0.0192444	0.050087	0.0982107	3.10599	2.03161	1.68829	2.54232	8.9037	29.7742	0.0521495	1.55271	40.8375	32.3535	1.8187	32.3966	121.303	0.0929899	0.162341	0.0215872	0.0499427	0.726105	1.68686	0.358702	1.30422	1.59253	2.69205	107.991	0.0260031	2.80809	139.93	91.1151	36.7378	115.719	386.326	0.0263505	0.0063115	0.0160478	0.0264079	0.0342265
AAGTTGGCTAATATTCGCAAG	53.0597	0.0484684	2.57172	159.831	269.908	13.8054	61.127	956.797	0.0531242	0.0338686	0.0177609	0.0474746	0.138041	4.68201	4.63743	1.76839	2.83512	19.15	65.8407	0.0468683	3.08584	68.1129	22.8774	37.6252	65.3417	121.32	0.0503226	0.047169	0.0393052	0.0474541	0.0572605	3.15408	0.75844	2.12252	3.07563	4.96566	145.084	0.0309348	4.48814	180.437	92.3409	66.8588	156.627	414.369	0.0310067	0.0058315	0.0223436	0.0305325	0.0441833
AAGTTGGCTAATCGTCGCAAG	85.0634	0.0343896	2.9253	308.518	367.277	16.3058	107.451	1311.22	0.0399155	0.058116	0.0144625	0.033824	0.0877201	6.852	5.70319	1.26955	3.73878	20.7165	77.6156	0.0329758	2.55943	84.0889	31.92	44.9273	77.4514	162.286	0.0338801	0.0227605	0.0253998	0.0329268	0.0418444	2.68736	0.706566	1.7652	2.55831	4.41384	100.966	0.032081	3.23909	133.496	72.929	43.6252	112.751	302.172	0.0324578	0.00939306	0.0187653	0.0316545	0.0540972
AAGTTGGCTAATGGTCGCAAG	40.4415	0.0258933	1.04717	514.141	776.202	0.486723	58.9779	2472.71	0.143306	0.305272	0.00787484	0.0243181	0.999992	6.03156	7.17332	0.447374	1.38612	22.405	42.3941	0.0359272	1.5231	51.7674	32.8252	8.47369	45.9467	111.367	0.0470512	0.0754954	0.0233859	0.0350236	0.116052	1.64359	0.424405	0.907266	1.61395	2.55075	75.7835	0.0245278	1.85881	87.8475	33.0723	40.6635	80.6776	165.353	0.0245459	0.00564495	0.016716	0.0237871	0.0380937
AAGTTGGCTAATTGTCGCAAG	80.3537	0.0403958	3.24596	260.384	321.86	18.1299	95.1983	1082.14	0.0447604	0.0451139	0.0173147	0.0394934	0.0969278	6.88345	5.76898	1.53713	4.03161	20.5806	92.8744	0.0389367	3.61623	90.9924	24.5646	49.5682	89.7415	142.326	0.0500112	0.0958798	0.0359351	0.0391353	0.0452699	3.58886	0.813845	2.31838	3.5156	5.40689	116.327	0.0344805	4.01102	170.22	113.371	52.3439	128.491	465.305	0.0342327	0.00798184	0.0222003	0.0337514	0.0523355
AAGTTGGCTACTAGTCGCAAG	44.5042	0.0474484	2.11166	82.9971	168.442	26.6886	46.696	665.575	0.0467514	0.00941848	0.0158209	0.0472433	0.0626907	2.81746	2.37908	1.63147	2.1683	10.546	67.1806	0.0404091	2.7147	74.8711	41.1736	11.4509	67.4918	166.301	0.0617004	0.121436	0.0254967	0.0404589	0.145421	2.81907	0.839755	1.49839	2.7103	4.69206	70.6738	0.0304206	2.14994	86.1648	49.1359	46.3059	72.9638	242.268	0.0300578	0.00440048	0.0172581	0.030617	0.0361512
AAGTTGGCTAGTAGTCGCAAG	81.1208	0.0455452	3.69467	152.14	209.665	1.03004	87.9351	664.513	0.0982802	0.204086	0.0220197	0.0466053	0.99971	5.47782	4.18462	0.987164	4.07627	16.3536	70.1728	0.0348079	2.44257	69.2103	28.2326	14.1403	68.4326	127.156	0.0567713	0.132832	0.0283874	0.0352735	0.0777118	2.45799	0.747863	1.1304	2.40659	4.02951	69.4323	0.0317531	2.20469	88.5368	47.4725	27.0552	75.8351	204.361	0.0325989	0.0111891	0.0193585	0.0309196	0.0614975
AAGTTGGCTATTAGTCGCAAG	39.383	0.0519889	2.04748	79.2767	120.301	13.8623	42.8733	533.037	0.0549485	0.0253236	0.0159826	0.0509486	0.125502	2.76388	1.82286	1.62642	2.12136	8.86245	51.9759	0.0457348	2.37711	56.5065	30.5963	10.6116	51.2046	130.319	0.0580592	0.0806403	0.0332934	0.0458122	0.139965	2.47431	0.840706	1.43502	2.36551	4.52956	108.603	0.0251119	2.72723	155.154	106.888	55.5685	113.001	449.496	0.0250878	0.00540499	0.0146106	0.0253454	0.0325564
AAGTTGGCTCATAGTCGCAAG	54.3112	0.0559317	3.03772	155.943	346.272	14.0359	62.22	719.861	0.0613813	0.0422771	0.0213406	0.0538985	0.166942	5.2726	6.60266	2.11862	3.32871	19.5767	69.8783	0.0419429	2.9309	72.9817	33.5143	22.5173	68.9224	150.913	0.0534927	0.0937925	0.0309324	0.0423491	0.0721534	3.00691	0.999029	1.52992	2.89791	5.3711	121.39	0.0287301	3.48755	143.47	72.5235	45.8653	126.143	313.189	0.0294449	0.00710698	0.0170862	0.0289958	0.043623
AAGTTGGCTGATAGTCGCAAG	68.0155	0.0459823	3.12751	96.6733	130.103	23.857	70.0031	349.693	0.0468597	0.00913939	0.0250241	0.0467842	0.0677775	3.84118	2.37592	1.53588	3.20462	8.65247	49.1695	0.0464679	2.2848	50.5841	20.481	19.4347	47.9208	98.1139	0.0568025	0.0828645	0.0356162	0.0469358	0.0772753	2.32976	0.602331	1.41507	2.25862	3.74352	83.4225	0.0333259	2.78013	100.752	46.1036	42.6996	91.4162	209.472	0.0335379	0.00821532	0.0213292	0.0326427	0.0524659
AAGTTGGCTTATAGTCGCAAG	48.5642	0.0597593	2.90216	156.045	234.108	6.03879	56.9624	818.162	0.0842188	0.131907	0.0207036	0.0576821	0.324611	5.4572	5.01369	1.79221	3.21678	19.5072	52.5706	0.0460826	2.42259	56.7291	27.478	14.3303	52.4356	119.835	0.0587151	0.0883677	0.0299323	0.0460905	0.113313	2.49759	0.674423	1.56699	2.38913	4.1668	89.4085	0.0289237	2.58602	109.947	55.4856	61.5512	95.1367	292.909	0.0283775	0.00384766	0.0171583	0.0285997	0.0355963
AAGTTGGGTAATAGTCGCAAG	47.2064	0.0554737	2.61871	75.4356	140.843	12.832	50.1173	343.369	0.0615824	0.0345048	0.0229205	0.0551196	0.134829	3.21789	2.26368	1.53748	2.68297	7.31914	33.8805	0.0487579	1.65194	47.8535	44.5228	1.29477	37.8789	157.591	0.0873889	0.165278	0.0198541	0.0464838	0.987668	1.84454	0.626212	1.17354	1.68999	3.53343	116.245	0.0236959	2.75453	152.122	89.5316	62.0272	120.728	388.463	0.023875	0.00526733	0.014013	0.0238335	0.0310639
AAGTTGGTTAATAGTCGCAAG	36.4473	0.0666064	2.42763	88.2404	189.79	1.64944	40.7837	591.186	0.123553	0.203281	0.0196714	0.0653009	0.999665	3.54441	3.19514	1.30998	2.56003	12.9548	52.075	0.040551	2.11169	61.9753	36.0575	14.8491	54.0871	152.717	0.0465583	0.0444495	0.0237068	0.0397991	0.103822	2.26081	0.638236	1.45737	2.13604	3.89537	119.581	0.0232962	2.78578	138.381	56.2801	75.3295	121.88	291.439	0.0231603	0.00272764	0.017814	0.0233189	0.0278515
AAGTTGTCTAATAGTCGCAAG	38.7855	0.079468	3.08221	78.1797	149.584	6.36883	41.7862	490.983	0.0990055	0.106319	0.0253098	0.0785223	0.298213	4.12279	3.17574	1.87513	3.22155	13.2038	40.0348	0.0513945	2.05757	51.0572	40.1552	1.12392	41.9686	151.865	0.131126	0.24387	0.0244884	0.0513848	0.999954	2.23989	0.800971	1.01007	2.10646	4.1148	61.6761	0.0428584	2.64334	81.1836	57.2955	29.4991	65.1268	252.343	0.0430587	0.00992927	0.0227637	0.0428033	0.0616339
AAGTTTAATAATAGTCGCAAG	40.1779	0.07264	2.91852	68.0087	110.677	7.50441	44.6916	319.81	0.0930807	0.110773	0.0247297	0.0696532	0.302965	3.59134	2.36758	2.07631	3.04253	7.92532	64.9456	0.0384184	2.49511	69.8464	35.6042	15.0765	64.7535	152.127	0.0496412	0.0833853	0.0271212	0.0385279	0.100809	2.57952	0.877386	1.50305	2.44256	4.69601	89.338	0.0309364	2.7638	112.829	65.5282	52.6232	92.6351	333.033	0.0305484	0.00483437	0.0188713	0.0310336	0.0386803
AAGTTTACAAATAGTCGCAAG	56.856	0.0574994	3.26919	120.96	161.871	17.9524	61.2559	613.488	0.0609692	0.0290226	0.0221477	0.0567836	0.128554	4.80098	3.34957	2.0539	3.43899	14.7128	63.834	0.0420726	2.68566	65.4036	25.3156	26.0229	62.3184	124.706	0.0523818	0.0863448	0.0323353	0.0421613	0.0699745	2.72968	0.734862	1.70297	2.63505	4.48873	91.7876	0.0331926	3.04667	108.155	45.8113	57.9398	95.2745	233.856	0.0328624	0.00553066	0.0225513	0.032895	0.0441498
AAGTTTACCAATAGTCGCAAG	45.6	0.0741688	3.3821	72.9488	100.094	14.9648	50.068	396.504	0.0792702	0.038147	0.0268911	0.0727118	0.177441	4.17359	2.43534	2.31295	3.53888	10.7763	43.8899	0.0464674	2.03945	55.9084	38.8588	7.91202	46.682	156.472	0.0581475	0.0582908	0.0230807	0.0449654	0.191471	2.21526	0.651556	1.40958	2.069	3.92459	78.6902	0.0350403	2.75733	91.0147	39.9541	60.8517	80.2803	234.561	0.0345183	0.00399521	0.0207572	0.0350722	0.0396993
AAGTTTACGAATAGTCGCAAG	74.8006	0.0472795	3.53653	170.056	215.654	16.3797	82.3543	803.62	0.0537523	0.0427736	0.0183501	0.0469348	0.125032	5.52558	3.99812	1.7494	3.85744	15.636	65.2562	0.0348048	2.27123	67.9641	25.5623	30.1412	64.5333	127.092	0.0445852	0.0872047	0.025937	0.035317	0.0488688	2.32985	0.571001	1.39904	2.26073	3.62914	68.4115	0.0383437	2.62315	85.5896	50.7709	35.165	73.7265	217.726	0.0381686	0.00831849	0.0220949	0.0378993	0.0572555
AAGTTTACTAAAAGTCGCAAG	52.6426	0.068366	3.59896	74.3886	67.1275	18.2961	57.4701	280.527	0.0719876	0.0308249	0.0299174	0.0670586	0.154084	4.19754	1.66181	2.39996	3.78334	8.76878	81.2524	0.0379343	3.08226	82.9223	28.784	39.8794	79.7777	147.369	0.0461881	0.079767	0.0306063	0.0381898	0.0494851	3.14483	0.877262	1.79243	3.03073	5.21091	49.5664	0.0501921	2.48784	63.4524	46.9671	27.1381	51.9201	215.219	0.0500862	0.0107482	0.0231675	0.0501021	0.0681392
AAGTTTACTAACAGTCGCAAG	58.5674	0.0652932	3.82406	84.4674	91.4344	17.1846	65.8329	250.254	0.0708443	0.0367868	0.0339251	0.0641129	0.158967	4.55428	2.40513	2.3493	3.98057	9.09752	56.6776	0.0499133	2.82897	67.9174	40.5552	7.3617	60.8432	158.741	0.0660384	0.0868307	0.0301772	0.0491096	0.242831	3.01658	0.951598	1.7722	2.84176	5.38115	66.8878	0.0307134	2.05435	93.1929	74.1138	35.5558	70.537	327.46	0.030563	0.00635177	0.01552	0.0308868	0.0418218
AAGTTTACTAAGAGTCGCAAG	33.2987	0.076124	2.53483	64.2624	101.207	1.9848	33.659	343.793	0.11514	0.157216	0.0223001	0.0775907	0.797925	3.16258	1.85369	1.62929	2.64016	7.9629	48.2564	0.0410425	1.98057	53.7765	27.4581	15.6295	48.8565	118.187	0.0504972	0.0730693	0.0258001	0.0407103	0.0909781	2.06738	0.504039	1.31855	1.98994	3.30658	64.2314	0.0401606	2.57957	77.0247	42.9971	39.5307	65.7694	184.992	0.0399785	0.00739626	0.0235704	0.0401778	0.0538592
AAGTTTACTAATAATCGCAAG	32.8286	0.0634579	2.08323	60.1248	163.973	2.80466	36.5048	304.145	0.0978006	0.149754	0.019467	0.0617343	0.534315	2.54936	2.40534	1.32064	2.16627	5.52945	30.727	0.0457167	1.40474	43.7757	40.7088	1.14383	35.1837	153.46	0.0889287	0.175134	0.0167696	0.0432739	0.992573	1.56533	0.49783	0.962952	1.45949	2.77947	82.8428	0.0226528	1.87662	115.138	83.0484	53.5596	85.2357	392.878	0.0223216	0.00426075	0.0125891	0.0227203	0.0287637
AAGTTTACTAATACTCGCAAG	39.6795	0.0519471	2.06123	62.4116	108.72	10.8117	41.7513	310.434	0.0584456	0.0520655	0.0181606	0.0516554	0.126085	2.45946	1.5901	1.29136	2.12411	5.71085	41.1811	0.0361459	1.48853	52.7357	37.7392	2.49995	46.2633	131.647	0.0639162	0.133946	0.0208548	0.0351287	0.410299	1.63392	0.526814	0.820962	1.54831	2.79634	97.8797	0.0212082	2.07585	121.495	61.6513	67.7315	103.064	331.117	0.020788	0.00247622	0.0135906	0.0210954	0.0246097
AAGTTTACTAATAGACGCAAG	42.5221	0.0357845	1.52163	61.267	101.82	3.30904	43.3119	224.657	0.0568504	0.118861	0.0146508	0.0372224	0.183166	1.77819	1.06757	0.701123	1.56801	4.08227	33.4277	0.027399	0.915884	42.3517	35.5687	0.53387	34.6312	133.243	0.125035	0.270298	0.0120867	0.027364	0.997902	0.987535	0.34095	0.466199	0.931546	1.78983	81.7898	0.0151242	1.23701	97.5362	38.6451	45.6705	90.7732	188.921	0.0150522	0.00326073	0.0104502	0.014789	0.0225165
AAGTTTACTAATAGCCGCAAG	35.2035	0.0755755	2.66052	83.5233	172.525	2.20409	41.4372	500.373	0.138372	0.218434	0.0223163	0.071898	0.999999	3.72294	3.16533	1.76951	2.87728	11.9284	29.9604	0.0586106	1.756	43.0836	48.7797	2.32953	33.4663	173.995	0.0907226	0.146019	0.0186227	0.0553148	0.549583	1.97527	0.737979	1.24583	1.79613	4.22128	65.5749	0.0341039	2.23636	89.0142	75.4686	44.3524	68.9126	381.039	0.0334451	0.00537968	0.0157339	0.0338208	0.0439219
AAGTTTACTAATAGGCGCAAG	77.18	0.0343096	2.64801	141.383	283.657	18.2315	79.3173	544.356	0.0368965	0.0170901	0.0166999	0.0343387	0.0675511	3.68141	3.47236	1.18419	2.76699	10.8368	34.926	0.0392127	1.36954	44.9562	35.7484	1.03116	37.9729	129.216	0.0863719	0.186117	0.0202287	0.0385449	0.997315	1.47732	0.471453	0.843154	1.39235	2.62747	54.4631	0.0228372	1.24379	76.5883	83.9548	14.4591	59.2271	279.043	0.0241237	0.0100183	0.010676	0.0227626	0.0443436
AAGTTTACTAATAGTAGCAAG	52.3156	0.0475381	2.48698	134.469	266.967	2.35846	57.4852	774.218	0.0787361	0.149509	0.0161288	0.0470836	0.47996	3.86396	3.81576	1.28483	2.69905	13.6286	48.6833	0.0338082	1.64589	56.3525	30.6591	14.8227	51.0573	120.358	0.0393431	0.0482062	0.0218677	0.0331925	0.0793442	1.74783	0.465721	1.04467	1.70073	2.72211	52.048	0.0273095	1.42141	91.3113	111.032	7.20142	57.2247	434.742	0.040736	0.099066	0.0111364	0.0268556	0.0836684
AAGTTTACTAATAGTCACAAG	51.1555	0.0654243	3.34682	76.5215	96.8609	15.9407	55.5502	327.364	0.0703226	0.0366101	0.0269158	0.0640697	0.144436	4.02396	2.26418	2.06168	3.4912	8.95428	59.7876	0.0308902	1.84685	80.5308	58.7858	8.01803	64.7767	213.731	0.0446185	0.0889167	0.0158482	0.0305502	0.1343	2.11679	0.873748	0.885101	1.94817	4.0795	62.9237	0.0332492	2.09216	95.3003	90.2262	36.4002	66.0546	436.052	0.032861	0.00712713	0.0155393	0.0335519	0.0436657
AAGTTTACTAATAGTCCCAAG	42.4276	0.0478978	2.03219	82.6059	135.179	1.21881	43.9426	480.565	0.0819103	0.156446	0.0155725	0.0496461	0.929229	2.66396	1.86848	1.02897	2.16405	7.95076	59.1811	0.0267375	1.58235	80.668	58.2875	2.50811	63.9877	208.084	0.0527705	0.137001	0.0130518	0.0262217	0.378621	1.76681	0.6658	0.8984	1.62821	3.32958	71.0224	0.0180427	1.28144	92.8132	58.0393	31.7988	77.2329	252.415	0.0181818	0.00474401	0.0105647	0.0178726	0.0296457
AAGTTTACTAATAGTCGAAAG	54.4006	0.0588194	3.19981	125.559	186.849	10.1236	62.0079	667.847	0.0771631	0.109664	0.0221335	0.0570662	0.226528	4.84825	3.92057	1.92939	3.43665	17.3755	58.4793	0.0347858	2.03425	62.1121	32.0376	14.8582	57.2149	137.836	0.0469566	0.0890726	0.0235915	0.0351496	0.0830941	2.10029	0.722646	1.17058	2.00329	3.88093	57.3361	0.0281006	1.61118	82.1658	76.7817	26.2508	62.7284	331.452	0.0281419	0.00747866	0.0128682	0.0275709	0.0464322
AAGTTTACTAATAGTCGCAAA	44.2332	0.059992	2.65364	93.5622	142.875	16.7515	46.5522	538.76	0.0629707	0.0274025	0.0203098	0.0598827	0.129069	3.71594	2.71672	2.05824	2.75817	12.2825	46.3612	0.0417718	1.93659	57.2983	39.0193	12.5981	50.5675	147.534	0.0469742	0.0330416	0.0225223	0.0408314	0.112444	2.10411	0.636109	1.32217	1.9709	3.7774	93.2664	0.0333388	3.10939	111.126	45.8315	56.6435	100.402	234.117	0.0329919	0.00537598	0.0226655	0.0329581	0.0447848
AAGTTTACTAATAGTCGCAAC	41.7965	0.0596016	2.49114	78.1141	132.192	17.6217	46.3894	631.6	0.0609178	0.0220803	0.0188343	0.0579891	0.119983	3.30647	2.3802	1.93548	2.59764	11.7521	37.8941	0.0441021	1.67121	50.431	40.1721	1.27838	42.4836	149.449	0.10226	0.203565	0.0223805	0.0430808	0.999853	1.82265	0.632464	1.01682	1.70019	3.46985	56.059	0.0395834	2.21901	69.1377	54.106	37.4894	57.0575	253.334	0.039984	0.028053	0.0186612	0.039629	0.0450756
AAGTTTACTAATAGTCGCAAG	47.0505	0.0751961	3.53801	67.0152	69.7887	5.08707	50.4348	235.506	0.101914	0.129357	0.032233	0.0745826	0.412505	4.11574	1.93519	1.91061	3.69952	8.35218	46.5901	0.0402479	1.87515	56.6001	36.6956	3.09491	50.0395	140.624	0.0661253	0.12468	0.0218293	0.0395101	0.39285	1.99996	0.610239	1.15908	1.89419	3.51766	57.9621	0.0400226	2.3198	72.9017	45.6298	32.9397	59.1011	212.473	0.0400146	0.00964317	0.0203433	0.0399497	0.0611037
AAGTTTACTAATAGTCGCAAT	76.0686	0.0577812	4.39534	123.807	108.123	25.3728	83.402	377.377	0.0601133	0.0254608	0.0289764	0.0570971	0.124108	5.66758	2.87592	2.687	4.81355	12.2509	50.603	0.0401237	2.03038	61.924	47.5481	1.0455	53.4639	159.038	0.0796292	0.169112	0.0260735	0.040058	0.965266	2.2519	0.942363	0.797224	2.07769	4.47777	71.1225	0.0423172	3.00971	82.9789	39.4045	36.9357	75.0774	170.508	0.0423725	0.00841876	0.0269286	0.0416411	0.0611835
AAGTTTACTAATAGTCGCACG	73.1255	0.0376567	2.75366	166.98	190.256	21.0409	81.6821	698.583	0.0404184	0.0234037	0.015869	0.0372162	0.0873487	4.40594	3.00753	1.53765	3.04231	12.1388	54.4869	0.0273439	1.48989	60.5315	29.7312	20.784	56.6285	116.829	0.0355075	0.0726274	0.0205595	0.0270339	0.0511072	1.56364	0.380713	0.969655	1.52	2.42597	90.4995	0.0278064	2.51647	118.013	63.7728	47.5444	99.3278	296.644	0.0275443	0.00611415	0.017561	0.0274709	0.0416025
AAGTTTACTAATAGTCGCAGG	63.5867	0.0481616	3.06244	108.473	111.315	21.4096	68.8174	440.145	0.0503334	0.0204045	0.0208112	0.0477246	0.0970693	4.037	2.14762	1.86747	3.23318	9.42633	73.0034	0.0321497	2.34704	74.0531	24.7994	29.3462	73.1148	124.974	0.0432862	0.0933607	0.0251625	0.0320694	0.0503203	2.3493	0.468617	1.51522	2.33193	3.35504	55.6726	0.0417099	2.3221	84.2042	85.5209	14.9331	61.2903	351.905	0.0450169	0.0315565	0.0186484	0.0418931	0.0841992
AAGTTTACTAATAGTCGCATG	52.2506	0.053706	2.80617	150.23	231.912	6.52277	59.4383	763.717	0.0768628	0.129112	0.018951	0.0529002	0.237896	4.97402	4.43807	1.47244	3.07626	17.1505	55.614	0.0347722	1.93382	63.3563	31.3115	14.9417	57.0456	129.758	0.0453942	0.0776362	0.0211673	0.0342661	0.0960739	2.00545	0.394404	1.426	1.95613	2.93399	85.2663	0.0292829	2.49684	100.349	48.7053	45.4935	89.2092	213.364	0.0291863	0.00479746	0.0205469	0.0290763	0.0387183
AAGTTTACTAATAGTCGCCAG	52.7428	0.0378903	1.99844	230.438	418.337	8.30008	61.3374	1553.85	0.0548177	0.110912	0.0134906	0.0369059	0.147449	4.8676	5.78317	1.02787	2.20978	21.3371	63.9814	0.0275981	1.76576	69.0565	25.4215	32.6325	65.0757	129.488	0.0325623	0.0562985	0.0192097	0.0274585	0.0408666	1.83123	0.342018	1.22164	1.81256	2.5968	71.2487	0.0282095	2.00989	92.0054	62.9822	47.2083	74.3862	311.469	0.0277321	0.00461456	0.0146799	0.0280864	0.0358868
AAGTTTACTAATAGTCGCGAG	84.9542	0.0318066	2.7021	344.054	404.688	20.4091	103.909	1373.86	0.0342398	0.0233624	0.0141358	0.0306943	0.0863001	6.84377	5.97208	1.53319	3.29617	20.6674	93.9152	0.0303265	2.84812	99.5728	49.6527	26.4825	92.0607	210.409	0.0371356	0.0653951	0.021746	0.0305297	0.0574168	2.96184	1.21005	1.45959	2.78387	5.80787	65.6699	0.035042	2.3012	81.6431	54.9725	34.4478	71.0143	250.813	0.0347506	0.00489627	0.0198182	0.034902	0.0440917
AAGTTTACTAATAGTCGCTAG	67.2052	0.046672	3.1366	95.2635	75.2098	23.4029	73.0366	304.825	0.0482871	0.0178732	0.0233264	0.045949	0.0913161	3.74113	1.60153	1.88054	3.32657	7.34415	61.5385	0.0300478	1.8491	69.9928	39.0472	19.3948	60.0681	170.826	0.0372664	0.0665724	0.0180834	0.0300567	0.0609003	1.96464	0.642124	1.09289	1.84499	3.49333	92.0525	0.0273032	2.51333	113.187	61.2795	52.6075	95.9719	297.321	0.0270002	0.00367991	0.0179138	0.0274383	0.0328272
AAGTTTACTAATAGTCGGAAG	36.6899	0.0567621	2.0826	88.952	204.455	1.17055	38.9047	519.544	0.139688	0.249363	0.0173263	0.0557776	1	2.98132	2.65279	1.05746	2.1761	8.99336	21.8632	0.0424501	0.928095	33.1474	47.3868	0.626517	23.6696	153.614	0.154337	0.289493	0.0109036	0.0408618	0.99929	1.0366	0.41847	0.556989	0.954622	2.08253	71.4682	0.0216227	1.54533	104.12	77.8388	34.0914	76.7429	337.748	0.0216366	0.00584874	0.0110804	0.0214576	0.0352449
AAGTTTACTAATAGTCGTAAG	28.3472	0.104493	2.96209	50.1829	99.1043	1.46469	32.0085	213.713	0.254412	0.329054	0.0305678	0.101807	1	3.56585	2.12516	1.40954	3.15272	7.39964	33.425	0.0417956	1.39702	45.2364	35.4751	2.49014	36.0604	119.682	0.0745759	0.131103	0.01812	0.040557	0.440106	1.50997	0.328472	1.15563	1.42275	2.32872	56.9775	0.0295602	1.68427	97.5091	101.357	20.7718	60.9299	420.053	0.0310871	0.0132764	0.0121815	0.0293105	0.0625749
AAGTTTACTAATAGTCTCAAG	57.867	0.0548093	3.17165	83.0202	89.6736	9.76376	58.3256	289.859	0.0662761	0.067159	0.0256503	0.055435	0.159973	3.77756	2.01068	1.49972	3.26993	8.32741	52.8631	0.0303536	1.60458	65.5488	40.3453	6.24783	55.7359	151.287	0.0458468	0.0874978	0.0175549	0.0298027	0.174009	1.71692	0.466837	1.08726	1.62791	2.87471	61.808	0.0302885	1.87207	74.9272	40.2757	35.2136	64.1493	185.684	0.0302395	0.00638832	0.0166952	0.0301494	0.0440696
AAGTTTACTAATAGTGGCAAG	38.4966	0.0285148	1.09772	67.2468	105.817	16.3498	40.3476	442.987	0.0294496	0.0103778	0.00918975	0.0285262	0.0524982	1.3973	0.90672	0.803114	1.12932	4.26447	35.6081	0.0217746	0.775351	43.7636	30.5633	8.23812	35.8355	120.8	0.0298695	0.0550192	0.0099301	0.0217647	0.0747514	0.818202	0.175639	0.580439	0.784992	1.24444	63.1829	0.0139384	0.880671	88.2691	77.9172	38.0326	65.039	387.275	0.0137767	0.00273399	0.00656637	0.0139483	0.0185475
AAGTTTACTAATAGTTGCAAG	57.1041	0.0509203	2.90776	79.6972	90.2913	15.0057	60.2902	312.162	0.0551461	0.0276011	0.0239608	0.0504507	0.113371	3.43317	1.90582	1.5846	3.00613	7.2783	65.3577	0.0361471	2.36249	79.4177	44.7193	16.0562	69.5687	181.459	0.0423012	0.0531208	0.0208108	0.0355159	0.0940496	2.54951	0.744934	1.5418	2.41136	4.44964	101.293	0.0284271	2.87947	114.187	46.0045	58.1072	104.412	229.475	0.0282388	0.00286479	0.0201898	0.0286321	0.0320272
AAGTTTACTAATATTCGCAAG	61.0188	0.0497426	3.03523	140.749	203.839	12.9609	69.1905	674.678	0.0610259	0.0795467	0.0204054	0.0484976	0.158602	4.736	3.75686	1.7164	3.31809	15.706	54.4362	0.0381936	2.07911	63.881	34.3811	21.1836	57.2945	148.322	0.0397525	0.0129926	0.0235444	0.0374848	0.0757213	2.22125	0.58489	1.46173	2.10803	3.67618	135.692	0.0240272	3.26031	165.982	88.7139	63.6783	146.48	394.235	0.0239379	0.00323687	0.0163738	0.0241165	0.0298336
AAGTTTACTAATCGTCGCAAG	60.6831	0.0550014	3.33766	125.312	211.45	2.5273	69.291	485.195	0.0887712	0.152622	0.0233948	0.0538613	0.623097	4.80924	3.69481	1.46532	3.64183	13.3613	57.2962	0.0391295	2.24197	62.9959	25.7174	23.4624	60.0105	120.433	0.0444047	0.0544091	0.0268985	0.0388278	0.0729209	2.33453	0.506375	1.53613	2.27089	3.41442	72.3391	0.0277387	2.00659	101.077	83.4576	36.6087	78.368	362.786	0.027383	0.00474995	0.0147235	0.0274707	0.036608
AAGTTTACTAATGGTCGCAAG	40.8696	0.0519674	2.12389	151.268	310.29	9.37749	44.0371	1200.69	0.0611235	0.0579728	0.014958	0.0519252	0.15661	4.00819	4.55458	1.39432	2.24168	18.607	59.2023	0.0367284	2.17441	63.107	28.2963	21.5097	57.8433	130.088	0.0467151	0.0843451	0.0250161	0.0368363	0.0680341	2.24109	0.615523	1.40651	2.14839	3.72918	93.9503	0.0337441	3.17027	110.878	50.1567	63.357	94.6054	256.347	0.0336729	0.00603125	0.0218666	0.0339523	0.0418475
AAGTTTACTAATTGTCGCAAG	75.3547	0.0454084	3.42174	105.896	110.225	26.439	81.0988	322.784	0.0466898	0.0134898	0.025793	0.0451351	0.076573	4.17799	2.26849	1.78529	3.56476	9.07771	75.4085	0.0334225	2.52034	83.9051	36.4475	31.0285	77.1417	168.692	0.0343488	0.0085109	0.0232617	0.0332109	0.0548457	2.66304	0.780212	1.64092	2.54204	4.46768	110.932	0.0250691	2.78098	177.369	121.138	45.7006	131.82	464.426	0.0250768	0.00731053	0.0155209	0.0245108	0.0421994
AAGTTTACTACTAGTCGCAAG	33.5578	0.0788557	2.64623	91.1724	177.779	2.1259	39.8126	701.113	0.125941	0.185977	0.0216647	0.0743358	0.99912	4.11	3.94201	1.83041	2.79605	18.1244	32.6725	0.0560057	1.82985	38.733	23.3718	2.5596	34.4516	80.2957	0.090033	0.138601	0.032142	0.0541448	0.617873	1.90339	0.338045	1.4523	1.85761	2.59602	86.5516	0.0307546	2.66186	112.079	64.1363	50.5196	90.6914	296.074	0.030529	0.00651526	0.0184827	0.0307543	0.0432823
AAGTTTACTAGTAGTCGCAAG	38.9644	0.0504824	1.96702	139.849	537.729	17.8186	42.6662	1600.91	0.0508956	0.0162795	0.0142179	0.0488788	0.0944307	3.46293	6.92333	1.5572	2.02575	25.5349	58.672	0.0309222	1.81427	63.7644	32.187	10.4613	61.0979	127.337	0.0391571	0.0638232	0.0243814	0.0309448	0.0762332	1.91342	0.623702	0.782473	1.8864	3.1637	63.7626	0.0299202	1.90779	99.4865	101.432	30.9248	68.6086	428.3	0.0297855	0.00679302	0.0143903	0.0298021	0.0455117
AAGTTTACTATTAGTCGCAAG	52.8689	0.0681195	3.6014	70.7132	65.8488	14.3395	56.1603	226.691	0.0737742	0.035987	0.0323023	0.0672589	0.15723	4.1001	1.86547	2.21659	3.72495	7.54752	43.3574	0.0491921	2.13284	55.8014	39.7206	4.38419	47.6956	155.83	0.0738619	0.125085	0.0255694	0.0479785	0.342637	2.32748	0.741548	1.39277	2.17833	4.21101	98.7495	0.0301149	2.97383	115.014	46.6691	56.9882	104.417	241.478	0.0299204	0.00401682	0.0207469	0.0301101	0.036949
AAGTTTACTCATAGTCGCAAG	59.9516	0.0631733	3.78734	88.1523	104.199	15.0376	60.3203	323.429	0.0684182	0.0293398	0.0298356	0.0632498	0.133801	4.59879	2.76075	1.96989	3.88075	10.0654	65.2427	0.0404681	2.64025	68.201	22.8057	29.5108	66.6801	116.113	0.0480902	0.0740752	0.0313353	0.0403267	0.0668638	2.68113	0.486779	1.90994	2.63426	3.8214	64.4991	0.0427469	2.75714	79.8105	51.1989	23.1945	70.2896	190.54	0.0435469	0.0104026	0.0265126	0.0423185	0.0688072
AAGTTTACTGATAGTCGCAAG	53.7645	0.0646883	3.47793	87.4543	105.584	14.3247	57.8078	368.417	0.071278	0.0430082	0.0284524	0.0637553	0.151985	4.45442	2.59287	1.94866	3.65313	11.0426	39.2056	0.0512761	2.01031	47.1682	34.0482	1.4186	41.7978	132.705	0.103936	0.190772	0.026704	0.0507908	0.986369	2.12879	0.71269	1.22924	2.00758	3.93295	57.8773	0.0415817	2.40664	72.5786	52.9214	43.8546	58.9769	243.998	0.0408221	0.0060806	0.0197476	0.0416286	0.0481887
AAGTTTACTTATAGTCGCAAG	56.6674	0.056777	3.21741	122.999	194.388	21.8747	61.3244	698.571	0.0581138	0.0221676	0.0226447	0.056094	0.112289	4.77824	3.95084	2.23404	3.41824	16.2125	46.4737	0.0426596	1.98255	52.6533	26.067	20.0103	48.0919	109.355	0.0442023	0.012387	0.0269731	0.0418205	0.0741524	2.09185	0.477142	1.33666	2.02208	3.18794	80.4662	0.0316348	2.54553	112.396	78.8344	38.4197	86.6891	361.888	0.0314833	0.00706188	0.017685	0.0313494	0.0462571
AAGTTTAGTAATAGTCGCAAG	67.9212	0.0618531	4.20114	123.106	146.423	29.1001	73.1397	561.582	0.0621589	0.019106	0.0279473	0.0613794	0.105391	5.87212	3.92266	2.74062	4.43702	17.6481	72.8061	0.0339387	2.47094	85.2232	46.4339	24.3618	74.2982	199.092	0.0365832	0.0255096	0.0209647	0.0337168	0.064772	2.68089	0.937712	1.38915	2.49387	4.95458	39.3869	0.046535	1.83287	59.2549	76.259	8.56118	42.1312	276.5	0.0573545	0.0775454	0.0163666	0.0466024	0.129279
AAGTTTATTAATAGTCGCAAG	48.7446	0.0657371	3.20433	107.39	223.792	11.9975	55.144	585.807	0.0758204	0.0682255	0.023902	0.0639264	0.190203	4.66989	4.57413	2.02159	3.41578	15.0136	43.3905	0.0505132	2.19179	52.372	30.6742	13.2435	45.8108	129.588	0.0564915	0.0355629	0.0276698	0.0491922	0.130251	2.34233	0.576329	1.51085	2.23942	3.64779	82.538	0.0354224	2.92369	103.824	63.8779	51.6345	87.213	284.499	0.0348736	0.00482927	0.0218283	0.0351738	0.043515
AAGTTTCATAATAGTCGCAAG	40.3241	0.0700394	2.82427	86.0935	153.731	5.53424	45.5066	506.722	0.0974301	0.135012	0.0224668	0.0680691	0.39056	3.91289	3.10217	1.85636	2.99902	12.107	48.673	0.0395108	1.92311	55.4758	30.2842	9.4208	50.6067	126.862	0.0534747	0.0883325	0.024036	0.0391125	0.13605	2.01512	0.537108	1.21219	1.93923	3.35562	44.7856	0.0536605	2.40322	62.1271	58.7982	23.7286	47.1381	255.033	0.053781	0.013475	0.0214064	0.0539149	0.0793108
AAGTTTCCAAATAGTCGCAAG	54.6332	0.0646106	3.52989	140.222	208.581	7.80174	62.3878	738.501	0.087097	0.125217	0.0250371	0.0628289	0.26318	5.88694	5.20241	1.92954	3.87052	22.1102	65.4193	0.0384701	2.51668	65.0087	26.6096	20.3435	62.1024	122.022	0.0577442	0.121057	0.0301955	0.0388646	0.0929935	2.52413	0.717591	1.47956	2.41546	4.22303	67.5026	0.0384365	2.59456	93.0988	68.5599	25.3482	73.976	274.556	0.0391135	0.0127125	0.0205125	0.0379367	0.0707037
AAGTTTCCCAATAGTCGCAAG	57.4912	0.0342402	1.96851	109.359	171.332	18.3135	61.1384	637.506	0.0351466	0.00888708	0.0144861	0.0348838	0.0566184	2.87757	2.36789	0.998687	2.07749	9.82899	41.4253	0.0432652	1.79227	47.2102	29.3197	3.58392	42.2423	117.259	0.0682814	0.122531	0.0249411	0.0431124	0.260287	1.88554	0.546118	0.942099	1.81547	3.11769	132.117	0.0202874	2.68031	133.913	38.1833	73.5295	129.668	215.703	0.0210538	0.0108955	0.0167568	0.0204116	0.025355
AAGTTTCCGAATAGTCGCAAG	67.8076	0.0516051	3.49922	124.966	161.672	8.20023	74.1424	585.268	0.0678953	0.110282	0.0232319	0.0515484	0.154383	5.06583	3.53171	1.30119	3.84833	14.3908	70.6424	0.0356693	2.51976	74.0333	34.3715	26.5176	69.0778	159.276	0.0444917	0.0790169	0.0259001	0.0359867	0.0572394	2.6022	0.916126	1.46358	2.4853	4.81979	53.2539	0.0514165	2.73813	68.3139	47.4187	17.1601	57.8426	164.821	0.0539306	0.0222199	0.027722	0.0505745	0.102001
AAGTTTCCTAAAAGTCGCAAG	52.0018	0.0560063	2.91242	100.26	172.15	24.3983	58.4369	605.218	0.0559699	0.0171367	0.0208986	0.0550471	0.0996172	4.10794	3.50245	2.27441	3.05696	14.1211	88.6422	0.0348571	3.08981	89.0621	38.5164	33.9265	84.1888	174.257	0.0474761	0.0993988	0.0262143	0.0353437	0.0510082	3.12312	1.1332	1.67234	3.01196	5.73802	50.4361	0.0513563	2.59022	63.025	46.6984	19.3544	54.0353	180.289	0.0528972	0.0152186	0.0240748	0.0510255	0.0875458
AAGTTTCCTAACAGTCGCAAG	40.1603	0.0399437	1.60415	89.2944	111.733	1.88997	46.2797	441.584	0.0765827	0.160202	0.0127523	0.0378063	0.668504	2.2259	1.29586	1.18292	1.72355	5.81733	41.2453	0.0341145	1.40706	48.7335	31.6905	5.02273	41.31	132.553	0.053108	0.0983847	0.0159387	0.0339418	0.204966	1.46244	0.32976	1.02205	1.40658	2.30334	50.9968	0.016282	0.830331	72.9309	74.8102	0.371594	57.6311	258.012	0.0537447	0.176047	0.00768528	0.0162334	0.932905
AAGTTTCCTAAGAGTCGCAAG	25.3833	0.0595611	1.51186	186.886	509.897	1.32877	28.8428	2046.4	0.1296	0.224265	0.011767	0.0575071	0.999254	3.64362	5.94982	1.12663	1.59769	24.2357	58.7148	0.0312225	1.83322	62.0447	28.0289	23.9693	56.617	132.143	0.0406924	0.082888	0.0208545	0.032175	0.0507666	1.88361	0.533058	1.18689	1.80517	3.2029	44.3693	0.0312959	1.38858	64.9556	71.2468	8.68457	47.8658	267.043	0.0402823	0.0689995	0.012741	0.0316426	0.0900703
AAGTTTCCTAATAATCGCAAG	40.0774	0.0371341	1.48824	58.9701	94.8643	4.23114	42.5761	214.835	0.0596705	0.122092	0.0143136	0.0366281	0.2231	1.73959	1.10548	0.806039	1.51575	3.66988	43.559	0.0305916	1.33254	57.3197	46.8205	0.943441	46.1442	171.204	0.0915077	0.209108	0.0131449	0.030552	0.9956	1.4514	0.547045	0.693566	1.34687	2.75639	49.7431	0.0144174	0.717166	79.9064	92.2867	20.2006	54.5891	431.699	0.0146873	0.0052632	0.00541458	0.0140821	0.029444
AAGTTTCCTAATACTCGCAAG	3.64231	0.181895	0.662517	68.4337	311.526	0.535385	7.8005	775.658	0.424113	0.454364	0.00632298	0.0977129	1	1.1442	1.56897	0.443679	0.799686	5.3824	47.8468	0.0273879	1.31042	53.2025	31.1148	8.03499	47.1388	133.38	0.037896	0.0685195	0.0154425	0.0275747	0.104815	1.35925	0.420696	0.820061	1.30091	2.3709	69.491	0.0110026	0.76458	156.176	175.424	20.532	79.6781	649.377	0.0114326	0.00632436	0.00490388	0.0108379	0.0228906
AAGTTTCCTAATAGACGCAAG	56.1949	0.0316649	1.77941	68.8274	50.7334	7.55109	57.6672	186.984	0.0448213	0.0808261	0.0184505	0.0318531	0.129349	1.95981	0.85805	0.872962	1.80639	3.96448	25.9038	0.0372884	0.965913	35.6669	32.1416	0.857104	27.7315	114.433	0.0976209	0.206862	0.0142592	0.0352895	0.995982	1.03743	0.239002	0.769633	0.980115	1.6472	110.771	0.0124758	1.38196	132.938	68.6286	61.5319	112.124	329.52	0.0132034	0.0238531	0.00857294	0.0124913	0.015978
AAGTTTCCTAATAGCCGCAAG	8.11598	0.0760839	0.617496	70.5423	263.498	0.547926	12.8881	1141.26	0.321655	0.420283	0.00576518	0.0530883	1	1.05525	1.36716	0.484722	0.697872	6.49375	56.3941	0.0290546	1.6385	63.5094	47.1739	11.8422	49.5962	193.504	0.051007	0.120302	0.0125426	0.0307108	0.0829965	1.69263	0.625678	0.981708	1.57444	3.22102	43.0334	0.0140703	0.605491	89.8112	166.105	6.03276	47.5582	570.299	0.0250357	0.090529	0.00505416	0.0139538	0.0459515
AAGTTTCCTAATAGGCGCAAG	9.83563	0.0796247	0.783159	55.3128	152.045	0.75224	14.4634	524.583	0.32697	0.424803	0.0077446	0.0611113	1	1.22662	1.18794	0.65098	0.901402	5.25307	60.7601	0.0269655	1.63843	69.0085	43.8129	4.66846	60.7583	181.077	0.0432457	0.100973	0.0155667	0.0276717	0.126256	1.75603	0.693751	0.660146	1.64241	3.35537	83.8762	0.0145427	1.21978	131.443	98.8522	36.8933	94.0683	393.47	0.0144481	0.00423975	0.0080231	0.0140893	0.0246102
AAGTTTCCTAATAGTAGCAAG	29.2455	0.051634	1.51006	64.9419	257.255	9.56022	30.8009	311.374	0.0555626	0.0264748	0.013949	0.0500123	0.121393	1.92771	2.37442	1.0827	1.52695	4.30152	49.5513	0.0335442	1.66216	52.5953	28.3497	15.0777	48.2914	119	0.0420677	0.0677787	0.0262161	0.0340663	0.0654978	1.72771	0.597385	0.946486	1.63669	3.16825	54.992	0.0222854	1.22552	81.2584	98.094	26.1741	57.6553	357.694	0.0222316	0.00407703	0.00976194	0.0223195	0.029485
AAGTTTCCTAATAGTCACAAG	60.4281	0.0496137	2.99806	112.301	167.734	29.8346	63.1016	592.732	0.0494213	0.0132058	0.0213137	0.0494972	0.0758201	4.17574	3.2232	2.08863	3.13781	13.6625	48.2678	0.0479951	2.31662	69.3734	57.8037	1.62834	52.5655	212.576	0.0961633	0.186084	0.0188951	0.046717	0.995657	2.59879	0.96394	1.46092	2.39143	5.05861	50.8174	0.0359802	1.82842	65.5189	56.1667	18.0989	54.4597	204.306	0.0370458	0.0101206	0.016771	0.0358306	0.0561968
AAGTTTCCTAATAGTCCCAAG	91.5512	0.038137	3.49149	119.703	163.466	0.967798	89.1902	342.279	0.0913427	0.197146	0.0235206	0.0410049	0.998186	4.19039	3.12576	0.771801	3.55109	11.3319	42.5235	0.0338585	1.43978	48.3004	23.1994	12.6497	44.1473	96.2944	0.0382341	0.0278594	0.0209347	0.033116	0.0914875	1.48968	0.258744	1.03901	1.46551	2.04443	112.599	0.0192333	2.16564	143.926	76.1334	53.2277	121.394	350.147	0.0191488	0.00326092	0.0126846	0.0192509	0.0252639
AAGTTTCCTAATAGTCGAAAG	85.0546	0.0421019	3.58096	111.499	84.375	33.8662	88.1773	308.595	0.0425003	0.00950538	0.0251702	0.0421121	0.0633331	4.22659	2.00357	1.90391	3.76489	8.73271	57.0922	0.0361309	2.06279	73.9184	56.4177	4.44863	58.6085	218.264	0.057764	0.11547	0.0162911	0.0359607	0.251998	2.277	0.929291	1.10742	2.09633	4.49897	106.348	0.0246484	2.6213	137.541	81.0646	48.0063	114.156	339.567	0.0246375	0.00529297	0.0162486	0.0244248	0.0366532
AAGTTTCCTAATAGTCGCAAA	68.9605	0.0666205	4.59418	111.527	101.224	21.0581	75.1089	382.828	0.0708318	0.0339745	0.0314226	0.0655384	0.158082	5.82518	2.90326	2.78952	4.92287	12.6633	65.4409	0.0454756	2.97596	74.6887	45.5155	11.105	65.2231	185.246	0.0649921	0.109346	0.0245579	0.0455197	0.162299	3.10955	1.02787	1.76143	2.89856	5.47569	54.6621	0.0538616	2.94419	72.0844	54.279	31.7629	56.9403	256.062	0.0535522	0.012005	0.024455	0.054381	0.0747964
AAGTTTCCTAATAGTCGCAAC	48.5038	0.0656806	3.18576	86.4276	126.517	20.9766	54.0032	567.759	0.0666341	0.0226601	0.0237317	0.0643078	0.124823	4.24127	2.84747	2.38833	3.32113	13.871	45.7569	0.0472114	2.16024	56.9798	38.5931	4.82899	48.3718	153.776	0.0723597	0.119182	0.0226894	0.0462041	0.314159	2.30763	0.622975	1.45775	2.18885	3.89321	83.3732	0.0399999	3.33492	91.8896	28.0629	61.6902	86.4374	174.51	0.0395	0.00409404	0.0277296	0.0397273	0.0472671
AAGTTTCCTAATAGTCGCAAG	56.7386	0.0568884	3.22777	92.6762	98.9702	17.4879	61.7883	375.403	0.060925	0.0298948	0.0241038	0.0559816	0.132219	4.0992	2.17684	2.00916	3.38917	9.77884	53.6333	0.0388513	2.08372	60.3635	33.2939	11.0576	55.4451	137.903	0.0513782	0.0829395	0.023556	0.0387741	0.123802	2.1789	0.655211	1.30626	2.06614	3.76041	68.5831	0.0361831	2.48155	82.5487	44.6857	45.6176	71.0632	228.691	0.0357406	0.00573362	0.020756	0.0362492	0.0458471
AAGTTTCCTAATAGTCGCAAT	73.6482	0.0691321	5.09146	127.982	123.464	22.4057	84.4613	421.375	0.0728053	0.0351872	0.0337469	0.0678526	0.154125	6.89474	3.73517	2.89897	5.68372	15.7721	54.6445	0.0549505	3.00274	63.3061	41.4667	5.57926	54.1849	165.36	0.0801997	0.120385	0.0297557	0.0552777	0.306117	3.1967	1.22077	1.51427	2.97619	6.0036	70.2812	0.0517682	3.63833	89.0963	61.4296	26.3909	76.2934	235.223	0.052411	0.0118964	0.030449	0.0514712	0.0765784
AAGTTTCCTAATAGTCGCACG	79.691	0.0389875	3.10695	469.363	619.075	20.1954	101.272	2233.76	0.041018	0.0265464	0.0171835	0.0366812	0.0999411	11.0525	11.6266	1.75912	4.06158	43.678	60.715	0.0409995	2.48928	64.0594	24.5704	28.0838	60.6158	120.378	0.0541113	0.101659	0.0276303	0.0409627	0.0690844	2.52887	0.410872	1.88253	2.48166	3.47278	72.0891	0.0461051	3.32367	86.175	42.2054	32.8092	77.7145	174.189	0.0465276	0.0111839	0.0311222	0.0453154	0.0718776
AAGTTTCCTAATAGTCGCAGG	592.016	0.0284582	16.8477	552.627	279.311	73.94	562.345	1070.42	0.0304579	0.0070498	0.0226193	0.0286489	0.0509161	15.2391	6.3361	3.37913	16.1961	25.9985	75.3462	0.042072	3.16997	73.631	39.5698	9.33219	69.2507	162.807	0.0678427	0.140336	0.0312006	0.044013	0.341314	3.19643	1.40203	1.35904	3.00179	6.51227	54.2528	0.0529431	2.87231	72.2851	61.3862	17.3406	58.0049	226.557	0.0554746	0.0186684	0.0270829	0.0523842	0.0935958
AAGTTTCCTAATAGTCGCATG	49.4257	0.0594103	2.9364	143.422	272.307	1.82902	57.8928	1038.59	0.0925846	0.158241	0.0206863	0.0581133	0.95022	5.15891	5.2335	1.41043	3.25354	19.6113	82.542	0.0347663	2.86968	87.672	36.384	35.1833	81.8283	172.889	0.0446738	0.0864402	0.0225985	0.0348028	0.0588963	2.9203	0.616595	2.04353	2.83234	4.31886	69.9834	0.0457978	3.20509	82.1943	40.4494	30.504	74.3638	173.184	0.0472783	0.0261212	0.0301655	0.0449624	0.0763148
AAGTTTCCTAATAGTCGCCAG	98.3166	0.027315	2.68552	433.83	504.09	16.8827	148.861	1741.52	0.0322716	0.0444835	0.012391	0.0260112	0.0808007	7.7272	7.06306	1.1983	4.03418	26.0281	113.68	0.0229765	2.61197	111.995	29.5678	67.6986	109.697	177.042	0.0307056	0.0776397	0.0207565	0.023052	0.0261797	2.60213	0.612974	1.7021	2.5411	4.05887	83.2358	0.0279573	2.32705	115.608	71.8546	31.3077	93.0662	304.618	0.0286153	0.00978884	0.0152448	0.0276146	0.0527476
AAGTTTCCTAATAGTCGCGAG	108.502	0.0385313	4.18073	320.466	324.392	35.2385	136.283	1114.02	0.0385189	0.0132306	0.0201203	0.0371026	0.0692512	9.30942	7.53883	2.15236	5.01294	26.4034	83.1883	0.0398652	3.31631	83.0827	27.6582	33.9698	82.1601	139.627	0.0462683	0.0701534	0.0360695	0.040119	0.0513841	3.33239	0.938229	1.67137	3.29764	5.31978	76.5809	0.0385042	2.94869	112.177	85.7699	30.2744	83.3896	369.986	0.0394191	0.0127324	0.0180524	0.0386416	0.0664354
AAGTTTCCTAATAGTCGCTAG	37.0164	0.0768546	2.84488	65.6687	91.7903	2.1878	42.2019	361.653	0.122224	0.179207	0.0247883	0.0740276	0.998827	3.54644	1.96574	1.83583	2.99261	8.90016	49.6869	0.0404598	2.01032	59.2373	43.4616	1.18286	50.2608	164.278	0.0856765	0.181803	0.0239539	0.0407326	0.995636	2.16075	0.955751	0.975786	2.02379	4.50668	87.7195	0.0334909	2.93781	106.866	58.6327	41.3556	92.7039	265.743	0.0337063	0.00877148	0.022249	0.0333054	0.0463147
AAGTTTCCTAATAGTCGGAAG	31.1374	0.0632432	1.96923	96.1968	271.098	3.9522	36.0657	1143.85	0.0836329	0.107576	0.015107	0.0598092	0.31346	3.16555	3.89931	1.34406	2.06275	17.7448	73.0854	0.0265707	1.94193	77.5864	33.7272	26.1451	73.0746	157.033	0.0312639	0.0521526	0.0202631	0.0267017	0.0395404	2.02847	0.665619	0.967266	1.93216	3.58163	96.0592	0.026737	2.56833	114.865	52.1714	63.1066	99.532	272.044	0.0264056	0.00361149	0.0179322	0.026832	0.0323452
AAGTTTCCTAATAGTCGTAAG	56.8379	0.0582472	3.31065	73.6158	59.9534	9.57476	59.7525	213.002	0.0755508	0.102339	0.0301882	0.0585948	0.186579	3.6963	1.60124	1.52472	3.53439	6.67165	40.5135	0.0383799	1.5549	50.1684	33.6296	2.04865	43.6663	130.149	0.0676303	0.134612	0.0195336	0.0375241	0.551882	1.65261	0.4237	1.09576	1.5657	2.70018	62.8668	0.0305536	1.92081	84.4319	69.6784	38.9045	65.4361	318.941	0.0301315	0.00498361	0.0155116	0.0305981	0.0372629
AAGTTTCCTAATAGTCTCAAG	49.4092	0.0558077	2.75741	83.2233	98.2407	8.44492	54.1373	375.094	0.0724722	0.0974783	0.0215297	0.055434	0.214921	3.44832	1.84161	1.57046	2.95293	8.37001	37.4445	0.0423079	1.5842	46.4633	34.412	1.1826	39.0423	132.86	0.092867	0.189658	0.0195273	0.0417393	0.978806	1.68068	0.509508	1.03828	1.58095	2.93653	66.8932	0.0304434	2.03646	81.1369	50.5877	50.2036	69.1364	249.605	0.02987	0.00360182	0.0157764	0.0302644	0.0351298
AAGTTTCCTAATAGTGGCAAG	39.1593	0.018931	0.741323	270.177	421.712	0.596296	47.9673	1393.18	0.0728217	0.207503	0.00530247	0.0178283	0.988115	2.25099	2.53847	0.476196	0.828699	8.62511	41.3552	0.0220997	0.913936	52.5544	30.9617	8.40445	44.082	109.819	0.0285426	0.0432825	0.0120965	0.0216506	0.0900023	0.981988	0.167792	0.756949	0.936779	1.38441	103.153	0.00907701	0.936323	145.569	90.8819	56.8298	112.448	402.519	0.00934544	0.0133053	0.00581732	0.00898884	0.0124767
AAGTTTCCTAATAGTTGCAAG	71.8226	0.0478195	3.43452	95.9665	70.6149	23.6254	77.342	279.271	0.049526	0.0169579	0.026666	0.0473162	0.0910619	4.01091	1.72121	1.87893	3.60278	7.81071	52.1789	0.0407529	2.12644	58.7008	36.1073	6.17969	52.0642	148.258	0.0581287	0.0921116	0.0221842	0.0407427	0.210936	2.21427	0.739382	1.28916	2.08444	3.96929	67.05	0.03017	2.0229	89.1378	64.9173	35.8236	73.1569	265.348	0.0299357	0.00690808	0.0159239	0.0296128	0.0457249
AAGTTTCCTAATATTCGCAAG	24.0508	0.0303515	0.729978	88.3499	368.917	4.19768	25.1061	756.088	0.0420462	0.0754689	0.00595574	0.0300992	0.124878	1.13337	1.86222	0.496606	0.752156	5.00157	52.2035	0.0252275	1.31696	62.8287	37.9748	12.6912	54.4003	161.825	0.0319937	0.0550527	0.0140551	0.0248903	0.0719788	1.41947	0.410302	0.753915	1.36525	2.44072	85.3636	0.0113523	0.969071	122.718	99.8612	42.7165	87.442	423.626	0.0112637	0.00216148	0.00619656	0.0114917	0.0145816
AAGTTTCCTAATCGTCGCAAG	55.0913	0.0232912	1.28314	109.537	131.556	16.7538	60.7826	493.6	0.0246417	0.0124228	0.00962506	0.0225555	0.0605586	1.81741	1.20031	0.96883	1.37262	5.3837	45.1914	0.0288332	1.30301	54.3379	38.088	13.5318	45.0578	145.694	0.0331882	0.0379428	0.0162523	0.0289537	0.0648793	1.4017	0.443481	0.882521	1.30848	2.49331	66.1589	0.0138216	0.914423	90.0282	67.7385	32.4942	72.0917	327.274	0.0137906	0.00334988	0.00715761	0.0135735	0.0213034
AAGTTTCCTAATGGTCGCAAG	85.9583	0.0367659	3.16034	159.982	145.563	32.2634	97.4642	535.14	0.0371717	0.0136251	0.0194923	0.036262	0.0709153	4.5973	2.71948	1.9472	3.58326	11.3548	85.3375	0.0311286	2.65644	86.7993	36.2479	30.2401	83.1152	164.784	0.0426688	0.0954708	0.0247013	0.0312455	0.0492185	2.692	0.89506	1.45713	2.59114	4.7823	68.5006	0.027318	1.8713	99.816	76.8523	27.4313	77.4135	340.143	0.0275716	0.00856883	0.0143132	0.0267101	0.0481773
AAGTTTCCTAATTGTCGCAAG	31.6517	0.038956	1.23302	197.986	695.403	0.835779	36.4218	2578.41	0.108707	0.230891	0.00907395	0.0378973	0.99954	2.80246	5.83041	0.695357	1.31587	24.3623	95.323	0.029591	2.8207	101.042	48.2471	35.8799	90.197	215.775	0.0443128	0.108891	0.0179711	0.0298655	0.0489781	2.86396	0.752699	1.80969	2.74667	4.61448	73.7726	0.0204692	1.51006	108.84	96.3094	46.5847	77.6513	444.203	0.0199947	0.0033494	0.0104897	0.0204013	0.0257267
AAGTTTCCTACTAGTCGCAAG	66.2777	0.0505208	3.34841	94.2537	86.3737	23.5551	69.887	330.671	0.051885	0.0158133	0.0259239	0.0501727	0.0884534	4.05695	1.99778	1.92412	3.48382	9.14036	60.7914	0.0391939	2.38265	78.3213	57.1544	5.00625	62.1033	214.361	0.063071	0.11659	0.0175349	0.038874	0.292951	2.57343	0.873343	1.42027	2.3946	4.66391	64.5172	0.0350578	2.26183	77.619	45.5378	44.934	67.4228	207.356	0.0345069	0.00471424	0.0187864	0.035013	0.0416327
AAGTTTCCTAGTAGTCGCAAG	41.9418	0.0381791	1.6013	112.567	165.765	4.47662	48.4425	641.352	0.0624565	0.126414	0.0126954	0.0362781	0.279215	2.57312	2.1175	1.15576	1.73949	9.47717	50.2114	0.029591	1.48581	57.2972	32.7939	20.3014	51.7299	124.497	0.0325372	0.0406536	0.0200907	0.0298733	0.0443108	1.58532	0.429423	0.901269	1.5418	2.59875	56.5068	0.0179438	1.01395	83.4702	80.2817	29.407	60.0569	369.97	0.0178743	0.00493644	0.00800984	0.0178054	0.0292003
AAGTTTCCTATTAGTCGCAAG	47.9402	0.0505852	2.42507	95.0681	137.303	11.0466	53.2483	520.613	0.0600932	0.0662222	0.0184372	0.0498251	0.146644	3.37739	2.37031	1.44914	2.56177	10.6929	49.5018	0.0347812	1.72174	59.8253	32.3262	15.7505	52.6036	125.217	0.0407175	0.0516616	0.0204479	0.0340688	0.088409	1.84095	0.364417	1.32399	1.77373	2.70194	70.478	0.0297078	2.09374	86.8637	50.3479	44.1997	71.5636	250.071	0.029427	0.00532597	0.0161151	0.0297698	0.0369444
AAGTTTCCTCATAGTCGCAAG	68.712	0.0610404	4.19421	133.958	119.963	21.5409	77.0779	427.737	0.0636154	0.0305278	0.0288688	0.0592964	0.146333	6.01953	3.08056	2.88336	4.63598	13.6	79.1994	0.0374208	2.96371	86.1459	48.7555	12.9032	78.9089	198.389	0.0566165	0.117831	0.0239901	0.0376692	0.113209	3.09709	1.23066	1.2405	2.91198	5.8813	54.7327	0.0504105	2.7591	66.8896	39.8139	28.5661	58.9612	186.842	0.0503942	0.0116967	0.0259291	0.0491921	0.0766925
AAGTTTCCTGATAGTCGCAAG	67.9685	0.0579338	3.93767	148.547	155.323	8.8116	80.1262	528.36	0.0772335	0.114839	0.0240182	0.0568162	0.234845	5.98896	3.64224	1.96497	4.55993	13.2983	72.552	0.0344351	2.49833	72.7869	21.1531	36.929	72.1745	116.415	0.0435645	0.0825046	0.0291462	0.0344586	0.047841	2.4992	0.498475	1.63394	2.46704	3.58016	45.2215	0.0504853	2.28302	61.3287	66.8453	27.1192	47.3316	279.621	0.0499973	0.00892708	0.0193208	0.049751	0.0675367
AAGTTTCCTTATAGTCGCAAG	57.7733	0.0624073	3.60548	94.0848	121.968	21.5709	61.0788	445.825	0.0635145	0.0182745	0.0266823	0.0621426	0.104347	4.6631	2.90138	2.06511	3.77194	13.0917	63.5112	0.038622	2.45293	69.9596	39.7337	15.8221	60.7746	172.351	0.0500241	0.0855388	0.0219832	0.0388567	0.0928196	2.55943	0.9056	1.42251	2.4037	4.6836	48.6245	0.0481834	2.3429	62.4908	48.5929	31.1745	49.8767	216.49	0.0477735	0.00973263	0.0212834	0.0483886	0.0634392
AAGTTTCGTAATAGTCGCAAG	47.7416	0.0603351	2.88049	124.679	174.186	11.2413	54.3821	644.253	0.068727	0.0546587	0.0212856	0.0587953	0.201556	4.61703	3.4412	2.0965	3.09798	14.0693	62.7534	0.04165	2.61368	67.8155	27.1902	24.6176	65.2192	127.771	0.0503348	0.0796509	0.0296534	0.0411908	0.077278	2.69333	0.570947	1.86878	2.60429	4.12537	53.2629	0.0448313	2.38784	73.2677	67.3632	19.0602	57.6623	291.685	0.0457551	0.0123662	0.0220878	0.0439333	0.0743225
AAGTTTCTTAATAGTCGCAAG	69.4972	0.0585667	4.07022	164.138	230.577	20.1621	75.3908	837.736	0.0622143	0.0305833	0.0237802	0.0579842	0.123568	6.66626	5.50087	2.20144	4.40128	21.2715	65.8687	0.0429957	2.83207	75.143	43.0993	12.0411	67.787	175.213	0.0572495	0.0919473	0.0247991	0.0426641	0.143476	2.96926	0.982054	1.72613	2.79777	5.27602	55.1432	0.0458003	2.52558	67.6864	48.2116	34.4362	57.4232	219.827	0.0451697	0.00574435	0.0228983	0.0457722	0.0533272
AAGTTTGAAAATAGTCGCAAG	40.1108	0.0533951	2.14172	106.788	232.231	5.93533	46.181	833.052	0.0736636	0.115953	0.0163457	0.0518274	0.24531	3.38074	3.45525	1.39642	2.27227	14.2991	83.7496	0.0325688	2.72763	87.9198	37.0455	30.2934	83.3697	167.628	0.0390886	0.0684713	0.0269824	0.0326322	0.049896	2.83465	0.958945	1.36317	2.70881	5.05965	80.5404	0.0302979	2.4402	105.791	72.8667	47.519	84.1176	330.957	0.0298733	0.00526229	0.0171666	0.0303693	0.0392973
AAGTTTGACAATAGTCGCAAG	49.9943	0.0406845	2.03399	83.4269	118.497	8.92809	49.7401	372.473	0.0508294	0.0654375	0.0155569	0.0420872	0.118913	2.54501	1.57838	1.00886	2.1271	6.45665	44.1139	0.0320643	1.41448	50.6041	29.739	21.0867	44.3309	117.149	0.0328876	0.00764141	0.0211257	0.0324202	0.0497647	1.49785	0.376434	0.986561	1.42903	2.4182	75.8575	0.0228448	1.73295	87.7026	51.0307	24.6079	77.2906	190.259	0.0235847	0.0051278	0.015316	0.0230292	0.035888
AAGTTTGAGAATAGTCGCAAG	65.2106	0.0390391	2.54576	186.946	234.733	19.3219	74.4442	873.531	0.0412755	0.0215319	0.0161947	0.038463	0.0989423	4.71221	3.89435	1.69356	2.80902	15.2007	58.5697	0.0311001	1.82152	66.2293	36.4135	19.4573	58.4018	155.587	0.0376378	0.0608633	0.0201761	0.0309863	0.0605865	1.93247	0.620874	1.13402	1.81863	3.50419	91.9045	0.0257294	2.36464	124.177	79.7232	41.3541	98.2447	347.467	0.0258727	0.006982	0.0153803	0.0252781	0.0417956
AAGTTTGATAAAAGTCGCAAG	63.0848	0.0428184	2.70119	141.335	143.274	10.4529	70.3783	486.773	0.0537554	0.0626182	0.0186375	0.0416885	0.189941	3.97245	2.35502	1.80074	2.94257	9.82946	46.7452	0.0350249	1.63725	55.2898	39.5396	21.9634	47.066	144.915	0.0365844	0.0210056	0.0190172	0.0352558	0.0541369	1.76699	0.58641	1.12909	1.65235	3.27294	82.769	0.0261381	2.16342	106.296	73.1676	38.2062	86.809	302.851	0.0259861	0.00382393	0.0156081	0.0263919	0.0322276
AAGTTTGATAACAGTCGCAAG	35.6763	0.0360615	1.28654	73.3271	135.91	0.937236	41.1238	438.846	0.0806605	0.180146	0.0115093	0.0346684	0.995013	1.74052	1.25487	0.728003	1.34677	5.20295	33.5989	0.0229496	0.77108	47.0169	42.823	5.18683	35.6842	151.08	0.0357318	0.075687	0.00913621	0.0222566	0.120129	0.855216	0.2476	0.565942	0.800218	1.53371	33.3571	0.0258329	0.861709	60.5228	96.2448	6.66108	37.4794	403.161	0.0319462	0.0402036	0.00730087	0.0246361	0.106355
AAGTTTGATAAGAGTCGCAAG	49.6469	0.0442663	2.19768	91.1398	154.756	9.12045	53.9085	538.447	0.0550815	0.0767397	0.0176836	0.0434812	0.136961	2.98226	2.29005	1.15336	2.2859	9.94105	47.3138	0.0381007	1.80269	51.7607	30.2084	10.1214	47.0255	122.179	0.0479252	0.0660105	0.0265958	0.0383421	0.108362	1.88529	0.65887	1.08539	1.80952	3.53288	78.4473	0.0254788	1.99874	93.9151	49.9938	46.3377	82.4478	238.437	0.0252166	0.00318133	0.0164363	0.0254124	0.0304385
AAGTTTGATAATAATCGCAAG	33.3224	0.045341	1.51087	62.1707	150.414	3.17714	35.5761	361.876	0.0725626	0.134342	0.0139481	0.0438099	0.303502	1.89149	1.49347	0.964829	1.5322	4.75161	44.6043	0.0261071	1.16449	57.5057	38.953	7.36794	50.0536	144.897	0.0383896	0.0817218	0.0143372	0.025249	0.11661	1.2778	0.381954	0.738225	1.1982	2.19851	90.7397	0.0180087	1.6341	108.044	54.7183	67.5148	92.4837	278.372	0.0177109	0.00175891	0.0114968	0.0180069	0.019833
AAGTTTGATAATACTCGCAAG	20.364	0.0512129	1.0429	44.6962	113.095	0.84458	24.0248	320.23	0.155073	0.280594	0.010427	0.0463077	0.999925	1.28947	0.901638	0.746522	1.07973	3.17689	30.3359	0.0233023	0.706896	40.803	33.7979	0.599811	34.2096	118.052	0.0797384	0.203541	0.0108954	0.0222378	0.974353	0.764507	0.216631	0.493214	0.719551	1.30245	48.251	0.0163864	0.79066	65.4256	59.2249	29.2134	50.19	280.185	0.0162201	0.00337446	0.00671219	0.0164506	0.0217063
AAGTTTGATAATAGACGCAAG	34.2726	0.030358	1.04045	45.0674	46.273	0.552128	36.028	145.822	0.106366	0.244061	0.0140771	0.0303633	0.994821	1.13881	0.463023	0.48451	1.07797	2.10419	25.9792	0.0173858	0.451668	33.696	28.4619	0.40758	27.2767	105.763	0.0935915	0.233733	0.00656199	0.0167287	0.963188	0.477725	0.11363	0.316319	0.45338	0.752666	42.8384	0.0118234	0.506494	52.8749	34.2361	16.6759	46.3177	185.011	0.0127143	0.0122175	0.00496429	0.0115616	0.025473
AAGTTTGATAATAGCCGCAAG	28.0381	0.0616217	1.72775	69.5324	188.488	1.45288	33.4212	443.881	0.138269	0.2387	0.0156624	0.0578117	0.999972	2.39011	2.25784	1.11329	1.81185	7.70603	39.5161	0.0387379	1.53077	49.3355	39.1103	5.60683	40.3254	141.517	0.0597515	0.112314	0.0206416	0.0383868	0.174767	1.66475	0.58992	0.906397	1.53704	3.11699	83.1541	0.0219728	1.82713	99.6951	46.6278	48.9683	85.9017	230.128	0.0218369	0.00433616	0.0135927	0.0219874	0.0303444
AAGTTTGATAATAGGCGCAAG	32.9106	0.0331407	1.09068	54.7337	77.9757	0.866907	38.1274	287.574	0.0711961	0.16665	0.010822	0.0314758	0.953388	1.30985	0.641189	0.687575	1.14489	3.0234	42.4696	0.0206673	0.877733	45.8226	23.6138	5.32445	44.1558	98.5532	0.0344068	0.0784131	0.0137114	0.0205531	0.111626	0.898971	0.218665	0.597867	0.861084	1.3978	85.1504	0.0126671	1.07861	108.467	67.4221	34.8386	92.9853	305.398	0.0127005	0.00257102	0.00784586	0.0126311	0.0181577
AAGTTTGATAATAGTAGCAAG	28.4937	0.0388437	1.1068	47.504	116.796	0.975927	31.5149	181.701	0.0819831	0.176781	0.0116101	0.0366616	0.964762	1.27732	0.939654	0.882437	1.14415	2.21321	29.1022	0.0258738	0.752983	41.0986	35.537	0.662769	33.0747	119.774	0.0928502	0.222903	0.0113047	0.0244386	0.987148	0.826131	0.221725	0.515409	0.78043	1.37467	100.308	0.0102378	1.02694	133.276	81.464	60.9886	102.842	362.078	0.0101654	0.00200773	0.00627441	0.0102812	0.0131558
AAGTTTGATAATAGTCACAAG	25.3665	0.0476313	1.20824	64.2939	240.739	0.831433	28.8816	309.855	0.132045	0.253711	0.0115329	0.0454506	0.999531	1.60198	1.87754	0.729336	1.25269	4.11032	30.1616	0.0252121	0.760435	51.7136	57.1013	0.682603	34.4229	237.331	0.0868113	0.22101	0.007509	0.0235271	0.996901	0.899187	0.34528	0.581549	0.799326	1.97473	82.0324	0.0154094	1.26407	142.626	122.791	25.8939	90.4913	459.024	0.0161747	0.00716326	0.00702933	0.0152737	0.0350717
AAGTTTGATAATAGTCCCAAG	12.9489	0.0814585	1.0548	33.8176	87.6772	0.683682	14.3317	241.932	0.337935	0.416195	0.0117638	0.0767996	1	1.30858	0.76413	0.638875	1.14779	2.79327	7.53201	0.0678007	0.510675	35.0969	51.0715	0.518387	11.5185	174.838	0.375178	0.453017	0.00633623	0.0470078	1	0.675377	0.20285	0.438453	0.616893	1.2593	56.4184	0.0126097	0.711417	98.2316	114.099	17.5093	60.1704	477.439	0.0135221	0.0144549	0.00516749	0.0127111	0.0228639
AAGTTTGATAATAGTCGAAAG	37.7858	0.0364007	1.37543	57.2171	112.85	6.5537	40.4893	230.428	0.0499757	0.0853649	0.0132515	0.0354691	0.142597	1.59166	1.0225	0.897782	1.41263	3.20243	32.2313	0.0241132	0.777201	44.4563	37.9451	0.648156	36.7509	137.693	0.0673925	0.179137	0.0107074	0.0232897	0.968534	0.851619	0.254696	0.554637	0.792847	1.48414	73.9456	0.0156742	1.15903	95.4079	63.0451	31.0001	76.2364	278.882	0.0159529	0.00379527	0.00862348	0.0158615	0.0228806
AAGTTTGATAATAGTCGCAAA	29.2189	0.0542213	1.58429	66.0511	170.047	1.45316	33.4986	296.522	0.121633	0.231695	0.0143096	0.0505746	0.999998	2.05697	1.82698	1.29783	1.67479	4.58514	47.9448	0.0292833	1.40398	61.2954	38.7147	8.85997	53.1639	146.916	0.0397619	0.0704972	0.0174357	0.0284092	0.115299	1.53558	0.441653	0.901282	1.45533	2.55241	75.3816	0.0206144	1.55394	111.151	92.0616	41.4703	80.5359	432.611	0.0203299	0.00427912	0.0109402	0.0205273	0.0285984
AAGTTTGATAATAGTCGCAAC	32.7993	0.050118	1.64383	82.5252	174.296	1.25406	35.7681	572.696	0.108584	0.206514	0.0136049	0.0489083	0.998628	2.35002	2.06762	0.996079	1.73512	8.87379	37.8422	0.0268819	1.01727	49.4873	34.6525	2.74847	41.0586	125.058	0.0491757	0.113752	0.0140874	0.0258143	0.28604	1.09741	0.258251	0.752607	1.04872	1.75697	53.1543	0.0206386	1.09703	86.5376	95.5678	23.8984	55.7175	433.818	0.0208579	0.00619717	0.0087918	0.0205993	0.0353829
AAGTTTGATAATAGTCGCAAG	40.9361	0.0566861	2.32051	60.3748	70.344	1.55391	44.3915	232.521	0.0946096	0.162609	0.0226604	0.0557845	0.914895	2.70498	1.32684	1.28846	2.39409	5.65291	44.4098	0.0298552	1.32586	53.1096	32.1431	7.10674	47.5594	131.132	0.0413303	0.0706361	0.017142	0.0290631	0.120442	1.40819	0.377491	0.894314	1.33636	2.3455	69.3152	0.0227561	1.57735	92.2487	64.0858	42.1136	71.3929	302.401	0.0225272	0.00466674	0.0119698	0.0227401	0.0312205
AAGTTTGATAATAGTCGCAAT	58.6914	0.0467429	2.74341	99.4354	120.969	20.7729	64.544	437.394	0.0486898	0.0197386	0.0208366	0.0459866	0.096134	3.62853	2.28036	1.70243	2.91063	10.358	48.7717	0.0302268	1.47421	62.9985	47.7598	2.50436	52.6001	178.569	0.0606205	0.146407	0.0157085	0.0298351	0.376375	1.63138	0.671207	0.768978	1.49677	3.2471	70.6522	0.0251112	1.77416	100.394	78.6462	39.7701	75.2388	367.202	0.0247189	0.00532322	0.0127075	0.0248919	0.0359218
AAGTTTGATAATAGTCGCACG	32.84	0.0352782	1.15853	85.9791	273.874	0.917084	37.8294	450.659	0.0802455	0.183294	0.0100731	0.0341761	0.988683	1.65487	1.9353	0.726307	1.22504	4.8867	49.1711	0.0207955	1.02254	54.8604	29.6857	20.6469	47.9905	128.576	0.0255274	0.0502321	0.0131538	0.0212154	0.0333659	1.07375	0.303156	0.673814	1.0206	1.8144	151.717	0.0143037	2.17012	172.558	61.4695	86.6929	161.011	312.173	0.0148822	0.0192151	0.0113942	0.014139	0.0182932
AAGTTTGATAATAGTCGCAGG	48.2842	0.0414732	2.0025	124.69	164.477	9.0718	55.5061	621.803	0.0512336	0.0659683	0.0151716	0.0398023	0.171731	3.22663	2.37908	1.42406	2.20027	9.7573	60.7871	0.0303907	1.84736	65.9673	27.3794	32.55	60.4872	130.847	0.03826	0.0763831	0.0202346	0.0304362	0.045677	1.90996	0.355595	1.4313	1.84955	2.75497	50.5306	0.0294006	1.48563	66.6675	54.6682	28.9114	53.0205	232.085	0.0292788	0.00598863	0.0130555	0.0294423	0.0399336
AAGTTTGATAATAGTCGCATG	34.6924	0.0453146	1.57207	64.7793	132.403	1.9954	37.624	330.725	0.0794218	0.154296	0.0143292	0.0442609	0.581431	1.97121	1.4301	1.00586	1.63043	4.70955	41.0481	0.0292496	1.20064	49.998	29.7729	6.24697	43.9149	114.562	0.0396558	0.0566281	0.0172266	0.0284039	0.143469	1.27278	0.272765	0.908287	1.21999	1.93213	42.509	0.0245335	1.0429	62.0829	74.7982	18.8201	45.527	338.913	0.0247776	0.00573197	0.00901448	0.0241334	0.0367164
AAGTTTGATAATAGTCGCCAG	43.005	0.0225765	0.970905	129.797	265.132	8.9371	49.9277	859.943	0.0280385	0.0470502	0.00727032	0.0219239	0.0757461	1.73434	1.98448	0.640283	1.03472	7.82054	65.9823	0.0177941	1.1741	74.2653	40.8903	15.1291	68.6901	162.304	0.024774	0.0622078	0.0128081	0.0178078	0.0350018	1.26338	0.431205	0.518935	1.23214	2.20168	84.1283	0.0139583	1.17429	107.727	68.7396	50.5116	89.2534	323.942	0.0137201	0.00185158	0.00844798	0.013863	0.0171656
AAGTTTGATAATAGTCGCGAG	34.1605	0.0320532	1.09496	134.196	382.349	2.08088	38.6844	1614.74	0.0615749	0.147126	0.00842668	0.0309883	0.400311	1.99873	2.93916	0.729049	1.1599	12.126	65.6067	0.024143	1.58394	69.4258	32.0915	24.577	64.2171	152.871	0.0289582	0.0541069	0.0170402	0.0243175	0.0401748	1.63894	0.549552	0.956847	1.56933	2.99572	96.9398	0.0165011	1.59961	117.317	57.2166	32.8416	107.16	238.36	0.016813	0.00433798	0.011711	0.0164681	0.0265851
AAGTTTGATAATAGTCGCTAG	12.1861	0.0676514	0.824403	49.1196	198.713	0.559098	14.1088	323.601	0.320173	0.416214	0.00856334	0.0616297	1	1.1353	1.11814	0.525529	0.895518	3.11302	32.2549	0.0202119	0.651934	51.2164	49.8817	0.583882	35.6668	166.321	0.0817199	0.219506	0.00828359	0.0192955	0.973973	0.747019	0.240908	0.526848	0.677963	1.41415	58.7575	0.0158155	0.929277	96.2767	97.3732	26.5301	62.4746	441.873	0.0159343	0.00489281	0.00713558	0.0155961	0.0274445
AAGTTTGATAATAGTCGGAAG	28.6854	0.035608	1.02143	54.5952	144.623	0.631544	31.5343	282.369	0.124567	0.261929	0.0101914	0.0348018	0.9977	1.24041	0.904802	0.544091	1.06545	2.90354	45.5578	0.0169369	0.771607	60.3606	49.9338	1.03017	47.7285	189.443	0.0487057	0.151115	0.00731548	0.0168484	0.65138	0.853077	0.345773	0.427037	0.78197	1.68772	63.2886	0.00970976	0.614517	98.7764	103.524	14.8359	70.942	428.174	0.0117454	0.0266017	0.004437	0.00984225	0.0170805
AAGTTTGATAATAGTCGTAAG	31.0638	0.058274	1.81021	57.0797	122.599	0.857458	33.2572	228.764	0.223964	0.347704	0.0193958	0.0590055	1	2.21441	1.51136	0.767793	1.8927	4.97703	39.8382	0.0223183	0.889122	60.8507	48.7681	0.710625	44.8655	165.068	0.0692581	0.186919	0.0104207	0.0213	0.982487	1.01363	0.311024	0.573204	0.948589	1.74295	62.3318	0.0191911	1.19622	78.5387	48.9281	33.5721	66.4735	248.675	0.019755	0.0192198	0.00955601	0.0189556	0.0303676
AAGTTTGATAATAGTCTCAAG	32.0342	0.0594632	1.90485	42.3655	65.2507	0.995048	34.302	144.84	0.150175	0.26095	0.0255997	0.0589204	0.999989	2.08865	1.03221	0.900445	1.99718	3.545	29.3899	0.0298633	0.877679	49.9957	47.3524	0.820838	33.9561	161.065	0.127152	0.275776	0.0110783	0.0280744	0.999861	1.01506	0.310321	0.613987	0.931427	1.82122	56.229	0.019894	1.11862	84.9631	69.5383	17.4413	61.0826	295.432	0.0211857	0.0100482	0.00890372	0.0195509	0.0498008
AAGTTTGATAATAGTGGCAAG	30.6791	0.0241601	0.741211	46.47	77.8483	0.523194	32.0446	203.659	0.08694	0.214201	0.00825162	0.0233221	0.96801	0.852054	0.448318	0.409081	0.749737	1.77465	43.6017	0.0140361	0.611998	52.4296	35.5755	1.03838	46.8517	141.86	0.0373034	0.124934	0.00806914	0.0138674	0.38815	0.653409	0.215721	0.38008	0.617105	1.18984	50.9224	0.0117846	0.6001	66.4349	52.229	13.7081	55.2676	197.663	0.0149271	0.0380048	0.00574501	0.0116485	0.0251904
AAGTTTGATAATAGTTGCAAG	26.5084	0.0421233	1.11662	71.855	253.681	0.652626	29.6585	521.283	0.12282	0.247892	0.00995183	0.0409545	0.997711	1.54388	1.82462	0.602003	1.16974	5.37403	51.2691	0.0232781	1.19345	63.0198	36.9685	9.47136	54.1808	142.515	0.0338716	0.0719411	0.0125911	0.0227048	0.0926486	1.27307	0.28998	0.794762	1.23333	1.95225	72.6506	0.0151033	1.09726	87.3064	45.5171	40.6017	76.9935	202.572	0.0150393	0.00273011	0.00931368	0.0150335	0.0207972
AAGTTTGATAATATTCGCAAG	36.2095	0.0472209	1.70985	69.7963	125.15	6.20339	40.2747	376.894	0.0658967	0.106723	0.0150543	0.0452753	0.220847	2.20488	1.55354	1.2037	1.79958	5.66412	61.966	0.0300176	1.86007	68.6648	31.9745	22.7964	63.9994	143.531	0.0334493	0.0438532	0.022745	0.0297131	0.0558046	1.95494	0.571219	1.17815	1.87124	3.29502	85.5882	0.0219904	1.88212	102.102	50.4974	62.518	87.8094	259.653	0.0216453	0.00237893	0.0134438	0.0220675	0.0243401
AAGTTTGATAATCGTCGCAAG	77.8542	0.0311127	2.42225	224.992	400.805	16.5683	87.4481	1368.04	0.0353171	0.0402041	0.0129186	0.0307831	0.0752628	4.61231	5.1053	1.1075	2.7318	19.2366	56.7746	0.0324168	1.84045	61.4556	25.9256	37.2867	56.5321	115.679	0.0330263	0.0199133	0.0229437	0.0323647	0.0396963	1.91547	0.440444	1.3948	1.84014	2.90125	100.899	0.0214022	2.15946	132.606	81.3816	55.4938	104.449	368.97	0.0212203	0.0039539	0.0132321	0.0216388	0.0274975
AAGTTTGATAATGGTCGCAAG	90.0645	0.0189438	1.70617	268.394	346.131	23.0229	102.742	1307.32	0.0200639	0.0100772	0.0080006	0.0188258	0.0410879	3.40148	2.89228	0.824448	2.00675	10.8015	67.616	0.0188874	1.27709	76.3695	41.3763	15.5667	70.1038	168.404	0.02566	0.0617622	0.0138086	0.0189331	0.0406972	1.37075	0.496552	0.57561	1.30626	2.51986	61.393	0.0136791	0.839802	113.15	112.29	22.6981	69.839	451.837	0.0147528	0.0186013	0.00608507	0.0133361	0.0291921
AAGTTTGATAATTGTCGCAAG	67.0293	0.0282534	1.8938	123.429	148.62	21.7063	73.3022	528.47	0.029768	0.0140049	0.0125881	0.0279137	0.0573041	2.64065	1.71544	1.05296	2.05398	7.15532	83.5604	0.0223284	1.86577	86.3988	30.0243	43.5143	83.1068	150.68	0.0257247	0.0481399	0.021149	0.0224702	0.0248299	1.92757	0.573397	1.1156	1.85307	3.22198	66.1596	0.0221656	1.46646	80.2903	46.2043	32.9702	69.9323	230.872	0.0221146	0.00363421	0.013111	0.0219328	0.0290421
AAGTTTGATACTAGTCGCAAG	35.3567	0.0502914	1.77814	75.7158	220.773	1.24372	39.8137	448.049	0.0915885	0.169357	0.0151532	0.0491408	0.995949	2.36431	2.48094	0.975346	1.86186	7.02141	69.1616	0.0290094	2.00634	76.6441	36.6333	23.4876	69.9456	163.502	0.032948	0.0485891	0.0221772	0.0288432	0.0518088	2.12356	0.699364	1.18625	2.00372	3.80679	41.5353	0.0308355	1.28076	68.6823	95.9946	3.91575	47.3651	318.461	0.0526963	0.129211	0.0110548	0.0301153	0.195147
AAGTTTGATAGTAGTCGCAAG	36.2364	0.0341424	1.2372	90.221	183.393	11.8109	37.5776	661.206	0.0370792	0.0176665	0.00987	0.0345927	0.076924	1.82759	1.67666	0.864371	1.27361	7.11049	72.3027	0.0201341	1.45575	73.4643	26.7215	35.1517	70.1243	135.127	0.0278745	0.0734662	0.0158649	0.0205195	0.0266794	1.47769	0.412833	0.937071	1.42627	2.47629	109.752	0.0164552	1.80599	136.488	61.0079	61.9098	117.817	298.309	0.0162767	0.00300856	0.0113861	0.0162892	0.0229719
AAGTTTGATATTAGTCGCAAG	46.1161	0.0475453	2.1926	102.656	155.679	12.3807	50.6643	604.301	0.0538272	0.0492422	0.0169425	0.0461394	0.124016	3.23764	2.44912	1.3997	2.35197	11.171	65.8958	0.0341517	2.25045	68.5859	20.2536	40.1048	65.2757	115.453	0.0366047	0.0361623	0.0269216	0.0342285	0.0441924	2.30113	0.440209	1.6736	2.24294	3.26846	68.8754	0.0275576	1.89804	101.813	100.107	19.4062	75.6909	412.214	0.0284037	0.00861934	0.0140056	0.0275672	0.0458058
AAGTTTGATCATAGTCGCAAG	55.8276	0.0559601	3.12412	158.239	244.523	18.9143	64.6592	813.059	0.0574388	0.0261854	0.0212901	0.0547169	0.130092	5.62955	5.26473	2.34742	3.35412	19.7964	59.5088	0.0396184	2.35764	65.1392	28.115	30.4075	59.0161	139.428	0.0485544	0.0801778	0.0234957	0.0398375	0.0630237	2.43353	0.414429	1.82285	2.36386	3.51848	40.5743	0.0451458	1.83176	60.9652	77.8294	23.1648	43.1149	389.777	0.0446733	0.00982918	0.0149796	0.0443076	0.0648766
AAGTTTGATGATAGTCGCAAG	67.6218	0.0463099	3.13156	110.167	124.841	17.9243	70.7823	459.028	0.0495521	0.0222393	0.0219963	0.0461337	0.0932803	4.15412	2.70068	1.56883	3.28114	11.7415	48.7058	0.0486643	2.37023	54.7776	32.4875	8.91888	48.5675	136.65	0.0653459	0.0973651	0.028805	0.0490295	0.138179	2.49885	0.77555	1.24769	2.38628	4.36416	79.2579	0.0269617	2.13693	99.9976	60.361	49.4248	81.7997	269.706	0.0265982	0.00437979	0.0159496	0.0268411	0.0352416
AAGTTTGATTATAGTCGCAAG	74.283	0.039676	2.94726	125.959	148.428	33.8592	81.0114	509.679	0.0394188	0.0108181	0.0195587	0.0392352	0.0639959	4.00774	2.60609	1.9553	3.14282	10.1053	76.7829	0.0351182	2.69648	81.7564	23.6968	55.0818	78.6533	136.836	0.0350926	0.0054649	0.0295357	0.0350487	0.0390264	2.80747	0.507576	2.08261	2.7544	3.98718	97.0828	0.030764	2.98665	171.527	140.892	38.514	106.889	524.498	0.030919	0.0101357	0.0162972	0.0306025	0.0546375
AAGTTTGCAAAAAGTCGCAAG	87.7399	0.0230229	2.02003	143.265	135.796	26.8557	101.933	458.372	0.0234763	0.0076961	0.012553	0.0229432	0.0412783	2.74299	1.59418	0.956326	2.34964	6.5632	59.7418	0.0232323	1.38794	67.959	50.5717	8.4665	57.9076	191.807	0.031159	0.0474348	0.0125561	0.0247777	0.0740792	1.49519	0.755416	0.618427	1.36937	3.29279	55.3672	0.0218595	1.2103	76.7102	67.277	13.994	62.7007	288.701	0.0236975	0.0158714	0.01074	0.0215001	0.0462325
AAGTTTGCAAACAGTCGCAAG	85.1952	0.0235647	2.0076	96.6445	49.7576	42.2379	85.1368	208.275	0.0240274	0.00509027	0.014518	0.0237069	0.0344537	2.14419	0.696682	1.32381	2.01081	3.63896	91.7233	0.0153797	1.41068	91.6416	36.4851	40.2039	86.1046	175.657	0.0236409	0.0750802	0.0128041	0.0154585	0.0217495	1.42037	0.478407	0.834475	1.3583	2.62826	44.9576	0.0197738	0.888984	74.622	82.0289	20.0329	47.426	351.537	0.0202713	0.00702356	0.00729644	0.0199597	0.0342709
AAGTTTGCAAAGAGTCGCAAG	68.9528	0.0266959	1.84076	103.583	111.217	28.7042	73.6953	434.527	0.0268482	0.00692255	0.0132042	0.0266297	0.0423573	2.32821	1.41295	1.10033	1.92495	6.35455	62.8328	0.0215686	1.35522	66.148	25.179	23.4139	64.8143	114.851	0.0283343	0.0673025	0.0174504	0.0216775	0.0355742	1.40512	0.351083	0.755033	1.3856	2.10213	154.106	0.0160388	2.47167	162.702	71.2878	63.7563	147.64	330.812	0.0213798	0.0563478	0.0104779	0.0162461	0.0234833
AAGTTTGCAAATAATCGCAAG	32.0568	0.0244128	0.782594	132.867	499.642	1.63905	37.947	2023.33	0.0523115	0.143349	0.00592973	0.0231708	0.362292	1.41643	2.68232	0.509407	0.835138	10.4611	54.7144	0.0184685	1.01049	60.043	34.0501	16.9512	53.7129	145.441	0.0235362	0.050393	0.0123501	0.0190946	0.0331909	1.06515	0.385555	0.555733	1.00192	1.9991	44.4007	0.0145534	0.646181	100.702	188.148	16.7337	49.0969	745.898	0.0148225	0.00530375	0.00508948	0.0141745	0.0276614
AAGTTTGCAAATACTCGCAAG	454.073	0.00993996	4.51346	397.825	388.218	36.5306	260.569	1382.77	0.0119789	0.00353717	0.00656728	0.0118507	0.019226	3.74903	2.95447	0.644892	2.93267	10.2682	85.1598	0.0166903	1.42134	83.9995	42.116	19.2168	78.9331	176.547	0.0357204	0.118782	0.0124466	0.0173015	0.0407654	1.43844	0.610718	0.621634	1.30982	2.90635	70.9504	0.0160695	1.14014	126.33	116.005	26.8892	79.2675	476.964	0.0162158	0.00603833	0.00804381	0.0157326	0.0323679
AAGTTTGCAAATAGACGCAAG	49.6404	0.0288255	1.43091	88.2787	130.38	13.9583	51.8858	444.407	0.0317727	0.0172115	0.0111186	0.0287499	0.0667317	1.85595	1.22382	0.881671	1.48529	5.76473	47.4193	0.0200815	0.952251	54.2157	38.4525	0.427977	49.6035	140.583	0.0686766	0.192081	0.0120388	0.0204417	0.934911	1.02259	0.374422	0.371216	0.996834	1.79693	55.7506	0.017421	0.971233	67.5607	46.372	25.0345	58.9315	186.704	0.0175432	0.00242087	0.00927727	0.0173544	0.0225501
AAGTTTGCAAATAGCCGCAAG	21.7675	0.0394005	0.85765	63.5542	166.117	0.519823	24.6816	367.683	0.256067	0.3928	0.00845668	0.0373778	1	1.19935	0.903141	0.453036	0.906513	3.42966	71.5462	0.0193082	1.38143	72.5741	24.0334	34.3465	70.8415	125.639	0.0282871	0.0831618	0.0158636	0.0193862	0.0254999	1.40327	0.352764	0.818295	1.36219	2.22057	90.5102	0.018149	1.64267	99.2328	36.9933	47.4951	94.2605	179.797	0.0187328	0.0193322	0.0147774	0.0181551	0.0208357
AAGTTTGCAAATAGGCGCAAG	30.2814	0.0241572	0.731514	141.601	347.728	0.599304	36.8689	1507.95	0.0673432	0.185422	0.00591785	0.0226284	0.957163	1.53838	2.06867	0.493097	0.781165	8.70229	70.598	0.0160484	1.13299	75.6638	44.0642	5.42886	67.9915	179.049	0.0341128	0.10613	0.00978047	0.0161223	0.0973129	1.16112	0.435487	0.607286	1.08988	2.2207	41.7354	0.0187421	0.78221	59.7791	68.3307	13.9247	45.1423	291.447	0.019397	0.00637203	0.00749408	0.0183687	0.0339945
AAGTTTGCAAATAGTAGCAAG	97.8368	0.0210576	2.06021	226.929	373.937	41.4353	101.388	1500.12	0.0209606	0.00531348	0.0101717	0.021361	0.0297909	3.50644	3.60538	1.16079	2.21604	15.803	65.1101	0.0229785	1.49613	87.7217	65.9899	22.4565	70.4869	277.079	0.0238862	0.00856162	0.0132585	0.0225691	0.0450149	1.75642	0.758848	0.894431	1.55797	3.78617	70.0523	0.0189357	1.32649	129.255	162.357	23.4898	77.4666	584.385	0.0190738	0.00446253	0.00937408	0.0190326	0.0282177
AAGTTTGCAAATAGTCACAAG	32.2921	0.0387216	1.2504	198.596	635.715	5.29172	37.7434	2594.93	0.0546637	0.0965925	0.00919092	0.0366264	0.198143	2.99292	5.76092	0.95225	1.30733	25.2827	44.6726	0.0293475	1.31103	58.7993	43.8865	11.8185	48.9445	167.524	0.0341083	0.0395662	0.0142516	0.0285117	0.0809816	1.46506	0.463755	0.837225	1.38622	2.59914	57.119	0.0232763	1.32952	80.0439	83.641	30.778	61.0148	363.999	0.0230034	0.00370078	0.0103359	0.0233014	0.0292525
AAGTTTGCAAATAGTCCCAAG	41.9592	0.0265933	1.11583	116.53	295.18	10.7237	43.9767	1225.24	0.0290675	0.0264389	0.00866184	0.0264608	0.061003	1.88606	2.33979	0.615177	1.17125	10.2473	54.9371	0.0216491	1.18934	64.1023	37.3699	17.4976	54.4213	160.139	0.0246835	0.0325026	0.0126421	0.0215984	0.0461836	1.27315	0.420428	0.746168	1.19198	2.29787	82.0051	0.0143356	1.17559	174.179	206.185	17.6824	94.3199	721.592	0.0166561	0.0423832	0.00758837	0.0145735	0.0262878
AAGTTTGCAAATAGTCGAAAG	83.5572	0.0223195	1.86496	246.947	349.839	21.1004	95.2175	1309.92	0.0238254	0.0133881	0.00984146	0.0217612	0.0579811	3.55703	3.3112	1.05613	2.16361	13.7293	63.1127	0.0203181	1.28233	71.1621	31.6989	36.5634	66.0681	162.698	0.0209559	0.0190223	0.0131562	0.0201807	0.0271861	1.37321	0.332005	0.9121	1.33243	2.20086	80.6864	0.0190647	1.53826	111.695	75.6729	40.7018	86.2948	335.178	0.0188903	0.00445679	0.010529	0.0189627	0.0286368
AAGTTTGCAAATAGTCGCAAA	31.1943	0.0341939	1.06666	414.487	1704.01	0.880427	39.3966	3928.47	0.0838326	0.197472	0.00853798	0.0320008	0.995713	4.87273	15.2663	0.736599	1.15783	34.8986	115.883	0.0219788	2.54696	123.556	43.7324	54.2555	119.309	220.835	0.0222489	0.00275829	0.0183941	0.022048	0.0273785	2.68651	0.821933	1.3192	2.6141	4.47218	78.6178	0.0228844	1.79912	140.71	143.56	40.4105	83.7681	570.682	0.0224303	0.00512297	0.0116032	0.0227801	0.032184
AAGTTTGCAAATAGTCGCAAC	32.4417	0.0261717	0.849055	498.622	1641.61	0.512554	41.3282	3939.02	0.146999	0.312349	0.00598178	0.0248983	0.999973	4.10377	10.6272	0.453099	1.00206	26.1546	58.0267	0.0255459	1.48234	60.9711	23.6082	25.2083	57.9074	118.161	0.0284925	0.0413359	0.0196609	0.0256371	0.0395833	1.51736	0.380608	0.926925	1.48224	2.40082	66.033	0.0219168	1.44723	89.6844	62.3847	22.3451	73.4842	261.07	0.0226057	0.00811788	0.0116474	0.0216707	0.0420878
AAGTTTGCAAATAGTCGCAAG	46.8062	0.0293173	1.37223	77.1487	123.899	8.1008	50.244	345.505	0.042835	0.0909961	0.012207	0.0286849	0.10569	1.71496	1.11178	0.789532	1.41728	4.01266	51.1622	0.018802	0.961952	58.3736	30.3232	20.6071	53.1298	129.442	0.0219424	0.0397018	0.0120073	0.0185468	0.0354605	1.01831	0.255523	0.676123	0.971261	1.63029	73.1751	0.0165551	1.21142	94.5573	62.7334	50.3164	75.6335	298.004	0.0162829	0.00271701	0.00887782	0.0166449	0.0205116
AAGTTTGCAAATAGTCGCAAT	93.0108	0.0230215	2.14125	351.225	401.603	29.1243	115.12	1402.65	0.0231479	0.0098027	0.010904	0.0222743	0.0462715	5.42305	4.61732	1.15674	2.77848	16.528	82.2503	0.0225852	1.85764	92.19	54.2398	25.823	82.4576	216.627	0.023474	0.00417148	0.0188047	0.0228985	0.0320341	2.03394	0.924214	0.790474	1.85616	4.19483	119.637	0.0206808	2.47419	171.612	110.262	51.2063	134.702	467.073	0.0205293	0.00411516	0.0130868	0.020588	0.0286917
AAGTTTGCAAATAGTCGCACG	59.0159	0.0203508	1.20102	161.062	226.829	17.3733	70.3032	853.474	0.0212614	0.0113771	0.00844506	0.0200892	0.0463157	2.19528	1.90691	0.740145	1.35848	7.57851	53.3184	0.0212559	1.13333	61.4647	33.2209	34.6671	55.3934	171.725	0.0216725	0.0188947	0.0114553	0.0210363	0.0275986	1.2142	0.294789	0.871965	1.1484	2.13581	52.1418	0.0184265	0.960791	118.957	158.426	15.3484	57.9275	614.927	0.0202382	0.0157135	0.00656941	0.0182963	0.0450614
AAGTTTGCAAATAGTCGCAGG	75.667	0.0292378	2.21233	193.708	248.675	21.6338	84.0234	920.112	0.030991	0.0313523	0.013445	0.0291153	0.052825	4.13743	3.61234	1.02927	2.54267	14.0261	71.9041	0.031577	2.27051	72.922	23.585	35.6568	70.462	126.472	0.0422087	0.0912288	0.0239702	0.0316495	0.0447781	2.28872	0.487227	1.53364	2.23833	3.42012	74.2179	0.0267405	1.98462	108.436	94.0956	22.8707	81.5884	414.697	0.0272972	0.00779407	0.0145939	0.0266529	0.043045
AAGTTTGCAAATAGTCGCATG	41.1093	0.02295	0.943459	250.906	675.853	7.45185	46.6589	2567.02	0.0307048	0.058346	0.00645571	0.0221852	0.0988364	2.45554	4.38413	0.653406	1.01244	17.849	70.9136	0.0178578	1.26636	77.0101	31.2915	42.8757	71.4276	156.125	0.0198928	0.0367227	0.0138027	0.0178405	0.0217873	1.33293	0.345469	0.882858	1.27621	2.1798	162.264	0.0129747	2.10533	186.188	88.4137	53.1715	175.534	386.782	0.0132303	0.00237159	0.00916536	0.0130454	0.0181807
AAGTTTGCAAATAGTCGCCAG	96.0514	0.0184064	1.76796	654.656	836.344	9.40058	155.83	2921.29	0.030105	0.0853863	0.00770501	0.0174755	0.0879948	6.87333	7.12267	0.770886	3.25331	26.2811	62.4395	0.0216639	1.35269	67.23	29.7846	23.9013	64.7551	124.582	0.0237762	0.0349629	0.0174097	0.0220105	0.0301156	1.42108	0.423163	0.700281	1.38938	2.26548	278.972	0.0121829	3.3987	318.793	216.889	77.1343	283.376	890.814	0.0129436	0.0037547	0.00659749	0.012264	0.020962
AAGTTTGCAAATAGTCGCGAG	324.165	0.0144906	4.69733	395.927	416.343	52.3422	238.909	1579.47	0.0163645	0.00469887	0.00913969	0.015862	0.0259029	5.10293	4.07212	1.23911	3.69194	15.6085	88.0887	0.0214307	1.88781	96.8895	38.4201	44.2647	88.8037	183.292	0.0217475	0.00481572	0.0156028	0.0212953	0.0317302	1.98969	0.560356	1.28277	1.89533	3.23556	377.658	0.0140874	5.32022	364.17	244.455	50.1088	338.778	946.27	0.0154054	0.00368119	0.00932418	0.0151287	0.0235677
AAGTTTGCAAATAGTCGCTAG	51.472	0.0177247	0.912325	736.783	1105.78	5.22385	65.783	3584	0.0323712	0.100987	0.00636596	0.0170207	0.124617	5.83599	7.49777	0.576637	1.12826	24.9498	83.201	0.0172166	1.43244	91.6925	35.1755	52.746	84.9067	181.414	0.0171208	0.00153482	0.0127235	0.0172912	0.019119	1.5293	0.400426	0.968939	1.45981	2.4908	226.947	0.0125043	2.8378	242.219	95.1953	104.022	231.184	458.683	0.0127033	0.00164473	0.00955631	0.0126193	0.0151502
AAGTTTGCAAATAGTCGGAAG	69.5969	0.0212649	1.47997	388.41	589.892	15.9462	83.9472	2189.16	0.0229475	0.0151149	0.00817107	0.0207205	0.0613425	4.53486	5.14364	0.87853	1.71991	19.0503	66.9121	0.0162119	1.08477	75.2039	38.9048	34.6599	67.8941	166.169	0.0174693	0.0276329	0.0111512	0.0162291	0.0199381	1.16748	0.382505	0.66866	1.09388	2.03979	119.931	0.0148858	1.78526	147.618	81.0358	36.501	135.425	345.222	0.0149636	0.0017215	0.0106999	0.0150984	0.0176607
AAGTTTGCAAATAGTCGTAAG	48.0365	0.0273329	1.31297	92.0264	299.93	4.5158	50.028	292.802	0.0463204	0.116817	0.0108522	0.0274313	0.145554	1.72237	2.2027	0.577545	1.359	3.49863	44.3274	0.0202992	0.899808	56.0583	55.6106	4.65114	46.4679	171.556	0.03508	0.0996325	0.0103809	0.0201941	0.0947897	1.00496	0.424314	0.426134	0.915078	1.95781	105.994	0.0143219	1.51803	136.257	74.6015	73.1821	110.767	386.794	0.0139984	0.00158931	0.00927022	0.0142353	0.0167288
AAGTTTGCAAATAGTCTCAAG	44.2218	0.0292431	1.29318	125.454	432.647	2.64999	46.4568	591.009	0.05635	0.136894	0.0101835	0.0287323	0.295486	2.02517	3.13237	0.679909	1.33222	7.80127	40.872	0.0255079	1.04256	51.8396	40.8541	15.0904	43.7109	180.29	0.0276378	0.025936	0.011046	0.0248229	0.0523426	1.14741	0.364631	0.723422	1.09073	2.08494	63.2204	0.0188037	1.18878	89.7803	99.4098	15.2371	68.8846	345.527	0.0203636	0.0241375	0.00926368	0.018728	0.0339199
AAGTTTGCAAATAGTGGCAAG	66.4011	0.0224365	1.48981	163.817	179.248	23.2952	74.9052	633.684	0.0226478	0.00961228	0.00995882	0.0219808	0.0481398	2.54612	1.76519	1.06754	1.64069	6.66516	93.2202	0.0155988	1.45412	91.9918	30.3583	48.2131	90.0679	158.516	0.0252072	0.0830624	0.0142753	0.0157355	0.0183309	1.4609	0.432752	0.859284	1.40694	2.49137	61.5537	0.0202446	1.24613	73.273	48.5203	5.21	67.9046	164.085	0.0329917	0.0922913	0.0130575	0.0205689	0.0770849
AAGTTTGCAAATAGTTGCAAG	39.027	0.0317862	1.24052	127.021	358.916	7.15488	45.1733	1205.72	0.040968	0.0663609	0.00961029	0.0305674	0.137851	2.1266	2.88237	0.898385	1.34084	12.8174	86.7172	0.0183148	1.58821	99.4827	48.082	34.0152	89.6691	203.658	0.0193872	0.0198517	0.0131314	0.0182367	0.0287153	1.73231	0.606309	0.821275	1.63104	3.11156	39.0134	0.024812	0.967999	88.0005	178.002	19.4546	40.8689	677.792	0.0250503	0.00808575	0.00752172	0.024602	0.0411701
AAGTTTGCAAATATTCGCAAG	74.8694	0.0206486	1.54595	261.931	320.074	22.8847	87.5856	1210.92	0.0209654	0.00976557	0.00914673	0.020161	0.0456194	3.47051	2.95481	0.929635	1.78691	10.8353	85.9813	0.0179741	1.54544	91.0076	29.8133	44.3393	88.5728	149.089	0.018706	0.019076	0.0160278	0.0180458	0.0207609	1.61603	0.423291	0.879697	1.58854	2.47794	107.885	0.0185031	1.99621	131.954	65.5626	57.0839	112.131	323.355	0.018429	0.00287493	0.0118762	0.0186924	0.0223187
AAGTTTGCAAATCGTCGCAAG	55.3855	0.0181395	1.00466	791.619	2188.01	0.720093	67.8539	4536.93	0.0666457	0.199739	0.00546625	0.0174653	0.995081	5.57098	13.0875	0.558404	1.27778	28.0896	85.3244	0.0205167	1.75057	87.8786	35.1639	41.5673	83.4269	165.878	0.0276736	0.0730576	0.0180055	0.0208373	0.024335	1.80747	0.620999	0.994967	1.72198	3.28551	108.926	0.0161703	1.76137	143.6	78.2331	48.7722	119.225	334.769	0.0162908	0.0045114	0.0100179	0.0159175	0.026926
AAGTTTGCAAATGGTCGCAAG	123.52	0.0148159	1.83006	324.119	314.491	26.8765	153.021	1070.35	0.016083	0.00857062	0.00731363	0.0144006	0.0389478	3.36621	2.27729	0.940696	2.40456	8.40683	75.5448	0.0154508	1.16723	85.461	41.1852	28.8588	78.0108	190.044	0.020503	0.0559315	0.00977639	0.015446	0.0263181	1.24431	0.376273	0.673721	1.20135	2.15093	75.4205	0.0192119	1.44897	81.5966	36.4554	14.8302	80.9988	143.408	0.0204518	0.00644015	0.0161401	0.0194212	0.0345284
AAGTTTGCAAATTGTCGCAAG	45.8092	0.024719	1.13236	201.334	378.279	0.744788	55.2761	1411.44	0.0715826	0.192124	0.00708968	0.0243218	0.992566	2.45013	2.65452	0.559746	1.3263	10.6575	123.083	0.0185911	2.28825	123.78	30.9431	69.5446	122.507	187.574	0.0215578	0.0447824	0.0167606	0.0187595	0.0205631	2.3213	0.532107	1.3633	2.2924	3.45281	92.7688	0.0244709	2.27014	129.741	80.8113	43.4322	100.068	337.639	0.0244757	0.00677408	0.0140092	0.0243126	0.0396992
AAGTTTGCAACTAGTCGCAAG	65.3813	0.0246181	1.60957	175.868	264.841	0.735625	75.7958	982.314	0.061881	0.176073	0.00945483	0.0243755	0.968134	2.86412	2.51349	0.560788	1.84457	9.58669	83.8207	0.0268323	2.2491	84.9863	49.2702	20.0055	76.7414	199.416	0.0457889	0.121671	0.0158054	0.0281469	0.0501147	2.28965	1.05157	1.02863	2.11988	4.83913	54.0429	0.02427	1.31162	70.8632	55.4073	14.5751	59.6293	207.537	0.0266843	0.025465	0.0132832	0.0237401	0.0523025
AAGTTTGCAAGTAGTCGCAAG	52.3845	0.0267298	1.40023	122.403	151.511	8.23574	59.7936	498.254	0.0366007	0.0722091	0.0104867	0.0258547	0.126928	2.12745	1.51285	0.933815	1.56579	5.67	47.6674	0.0225752	1.0761	52.7435	36.4408	12.7955	47.3968	119.965	0.0276652	0.0435091	0.0161064	0.0228242	0.0424718	1.14596	0.454149	0.546303	1.06775	2.22791	67.0546	0.0241518	1.61949	92.4095	80.6197	15.9822	69.383	295.91	0.0267469	0.0225641	0.0124753	0.0243367	0.0536724
AAGTTTGCAATTAGTCGCAAG	46.2903	0.0212281	0.982657	275.348	524.237	9.59425	54.8894	2049.94	0.0251426	0.0360711	0.00684603	0.0204297	0.0759722	2.8288	3.73285	0.682491	1.07692	14.4474	76.6896	0.0171287	1.31359	90.7014	56.2604	28.3434	75.8155	236.621	0.0189989	0.030395	0.0104603	0.0175216	0.0255109	1.45198	0.601366	0.675668	1.32772	2.88656	42.4654	0.0212294	0.901513	86.157	154.046	17.7881	46.5787	619.345	0.0215411	0.00725032	0.0071985	0.0204788	0.0389795
AAGTTTGCACATAGTCGCAAG	31.3236	0.0315025	0.986772	85.0941	221.73	0.787459	36.5927	627.859	0.084587	0.20153	0.00804166	0.0302072	0.99145	1.44054	1.48151	0.617611	1.04093	5.70192	27.8684	0.0299601	0.834941	41.0766	40.2002	0.753835	32.1562	126.452	0.113108	0.249207	0.012477	0.028815	0.999333	0.923904	0.29392	0.585139	0.855156	1.67773	42.0955	0.024512	1.03184	52.3174	32.9871	19.2127	45.3841	173.428	0.0250095	0.0081552	0.0103335	0.0240145	0.0470138
AAGTTTGCAGATAGTCGCAAG	49.1909	0.0193903	0.953824	249.24	565.781	0.604409	59.4404	2223.21	0.0508942	0.160267	0.00617622	0.0189739	0.925146	2.37836	3.54078	0.479816	1.10977	15.431	66.008	0.0189518	1.25097	65.5198	14.115	43.2502	66.6958	81.5942	0.0302765	0.0921895	0.0181351	0.0189891	0.0212045	1.25262	0.160904	0.935615	1.26369	1.50425	84.5024	0.0169827	1.43508	141.762	128.131	14.3021	96.4678	490.453	0.0239849	0.0718718	0.00762415	0.0169448	0.0436659
AAGTTTGCATATAGTCGCAAG	24.8142	0.0439727	1.09115	79.8758	262.079	0.992078	29.6895	582.848	0.12865	0.256714	0.00943113	0.0402638	0.999775	1.62626	2.01565	0.75549	1.15502	5.99504	51.5322	0.0213009	1.09768	54.9913	25.0566	17.0662	50.9776	115.84	0.0294849	0.067503	0.014188	0.0213109	0.0446082	1.13067	0.296909	0.720455	1.08676	1.81013	74.5796	0.0165775	1.23635	92.617	51.5691	44.3579	79.0681	266.271	0.0163875	0.00271925	0.00945607	0.0163524	0.0218334
AAGTTTGCCAAAAGTCGCAAG	32.5511	0.037701	1.22721	156.89	469.457	0.878045	40.7754	1777.01	0.11335	0.247138	0.00955949	0.0356315	0.999723	2.4938	4.01827	0.726104	1.38445	18.4721	110.425	0.0210418	2.32354	116.33	62.1869	27.4968	108.132	248.003	0.0250553	0.0466702	0.0138168	0.0215232	0.0343526	2.44111	1.1514	0.848239	2.29742	5.14211	90.7646	0.0249519	2.26475	115.348	84.4958	18.7038	97.1447	320.602	0.0267253	0.0240007	0.0168337	0.025215	0.040657
AAGTTTGCCAACAGTCGCAAG	31.0198	0.0491316	1.52406	183.521	539.387	0.71258	39.9914	1915.17	0.204514	0.345166	0.0114604	0.0463468	1	3.49506	5.40083	0.650506	1.82949	22.8883	75.2822	0.0265955	2.00217	83.0854	34.2047	42.9151	73.5598	169.546	0.0283298	0.0310785	0.0173185	0.0267362	0.0366664	2.08986	0.424788	1.50032	2.01058	3.12509	115.46	0.0209664	2.42079	148.328	77.4041	62.5349	123.747	354.696	0.0208375	0.00409249	0.0139842	0.0209175	0.0293582
AAGTTTGCCAAGAGTCGCAAG	54.7268	0.02365	1.29429	257.427	413.758	4.4293	64.5365	1506.9	0.0424931	0.123708	0.00989307	0.0229426	0.145736	3.85087	4.60189	0.534099	1.48056	15.6468	90.767	0.0237329	2.15416	97.0233	50.1109	24.7232	88.7976	205.014	0.0395314	0.111792	0.0149409	0.0238984	0.0484203	2.21362	0.770709	1.22531	2.08092	3.92935	80.3437	0.0280243	2.25158	97.6093	52.5545	29.5198	86.6079	230.482	0.0309275	0.0432292	0.0165078	0.0277701	0.0486853
AAGTTTGCCAATAATCGCAAG	57.1429	0.024131	1.37891	184.571	315.905	0.851822	69.3383	1021.69	0.0569076	0.15821	0.0085067	0.0236108	0.826974	2.55569	2.39167	0.646043	1.57071	9.75842	42.5479	0.0191869	0.816363	52.1442	38.2194	14.7988	41.6249	148.142	0.0211537	0.0198283	0.00961493	0.0196906	0.0374842	0.88393	0.284848	0.536644	0.813652	1.55139	101.153	0.0129385	1.30876	127.32	64.5983	51.4949	107.577	294.78	0.0133187	0.0141553	0.0081777	0.0128813	0.0186523
AAGTTTGCCAATACTCGCAAG	50.1676	0.020976	1.05232	162.169	327.032	8.58234	57.3231	1323.29	0.0340368	0.0968286	0.00692075	0.0204717	0.0833447	1.92843	2.16091	0.603404	1.14144	9.79863	67.225	0.0192058	1.29111	72.5213	26.1786	39.4154	66.6005	136.744	0.023266	0.0501102	0.0129933	0.0193587	0.026869	1.33335	0.239231	1.00297	1.29227	1.91559	80.1751	0.0173464	1.39075	95.0375	46.7359	41.4417	81.5812	220.592	0.0175132	0.0036667	0.0100884	0.0175197	0.0231595
AAGTTTGCCAATAGACGCAAG	33.1669	0.0264156	0.876123	110.258	226.465	7.70983	35.8273	877.454	0.0321214	0.0463287	0.00723395	0.0265639	0.077965	1.55976	1.74984	0.597306	0.923162	7.55939	46.7698	0.0183343	0.857494	47.9324	30.5752	6.76642	42.6146	127.283	0.0379303	0.106357	0.0103956	0.0198501	0.0967212	0.8695	0.325188	0.497608	0.820558	1.66717	39.8551	0.0179213	0.714256	63.6871	98.4334	0.337636	43.2791	336.79	0.0589469	0.182866	0.00630708	0.0178986	0.926874
AAGTTTGCCAATAGCCGCAAG	41.9369	0.0344007	1.44266	177.633	292.83	1.01872	50.3676	1002.85	0.0826239	0.19395	0.0104397	0.0331688	0.997214	3.10981	3.12052	0.7816	1.61506	10.9948	71.1509	0.017906	1.27403	72.1829	18.8456	47.5159	70.2582	108.232	0.0224685	0.0536676	0.0150798	0.0180161	0.0207336	1.28878	0.244084	0.95673	1.26238	1.78015	71.6351	0.0188075	1.34728	93.3581	59.8115	34.0362	77.1772	274.58	0.0187791	0.00450231	0.0106677	0.0186305	0.0289684
AAGTTTGCCAATAGGCGCAAG	83.0657	0.01574	1.30745	480.445	975.388	27.8678	90.9118	3680.3	0.0159487	0.00641347	0.00664013	0.0156633	0.0307408	4.33662	6.98142	0.775979	1.43977	29.0983	93.5587	0.0181753	1.70046	96.9283	33.0954	51.9748	91.3208	172.102	0.0244568	0.0652314	0.0136781	0.0182974	0.0230634	1.7382	0.441882	1.14864	1.678	2.83459	45.3065	0.0243979	1.10538	113.228	152.238	0.686898	55.8691	575.494	0.0716615	0.192696	0.00777851	0.0233374	0.966813
AAGTTTGCCAATAGTAGCAAG	72.1046	0.0248707	1.79329	422.89	915.888	22.8855	83.0152	3243.79	0.0251408	0.0118405	0.0102118	0.0244109	0.0580032	5.66974	9.40728	1.28743	2.01879	34.6325	61.2952	0.0212667	1.30355	73.434	42.5944	32.6393	63.4879	195.885	0.0213489	0.0046715	0.0116015	0.0210515	0.0322022	1.42542	0.42991	0.967319	1.32772	2.58112	53.5502	0.01942	1.03995	181.701	253.4	8.88337	66.84	853.043	0.0272254	0.072461	0.00741444	0.0187089	0.0707767
AAGTTTGCCAATAGTCACAAG	30.0613	0.0447762	1.34603	136.128	356.124	0.943172	35.938	1216.07	0.118214	0.240592	0.0106392	0.0419386	0.99978	2.58147	3.36893	0.81953	1.51005	12.7027	42.2892	0.0351183	1.48513	60.4267	56.1784	4.22632	46.1443	205.515	0.0565807	0.114734	0.0160602	0.0337494	0.245913	1.71529	0.705844	0.836866	1.55735	3.52451	71.3634	0.0205407	1.46585	126.078	146.904	15.1046	82.7011	543.695	0.0252017	0.0573698	0.0103302	0.0204494	0.0426318
AAGTTTGCCAATAGTCCCAAG	37.8709	0.0319476	1.20988	171.313	455.379	11.5196	41.1844	1885.86	0.0340877	0.0175239	0.00866118	0.031472	0.08304	2.52149	3.869	0.91434	1.27606	16.4417	42.249	0.0283388	1.19728	51.0113	38.1686	21.018	42.4297	154.18	0.0301451	0.0310653	0.0127399	0.0284263	0.0444032	1.2864	0.36635	0.865564	1.21255	2.40642	104.588	0.0180497	1.88777	142.483	92.5477	46.7644	109.023	388.28	0.0188457	0.019541	0.0104133	0.0180776	0.0278706
AAGTTTGCCAATAGTCGAAAG	23.5733	0.0390686	0.920975	366.752	1546.18	0.831338	30.1278	4138.99	0.129818	0.268103	0.00786004	0.0349237	0.999839	4.05674	13.1122	0.685971	0.996345	33.2057	56.834	0.0235173	1.33658	63.195	33.5904	26.5274	57.4639	136.82	0.0246856	0.0195683	0.0160814	0.0234667	0.0334535	1.42064	0.463963	0.834815	1.33066	2.45831	109.883	0.0169287	1.86017	260.593	238.552	39.2624	135.985	852.585	0.0165644	0.00440943	0.00950727	0.0163813	0.0258019
AAGTTTGCCAATAGTCGCAAA	83.1501	0.0282781	2.35133	658.524	924.802	9.95776	114.06	3207.67	0.042921	0.111513	0.0120003	0.0268672	0.086489	11.0632	12.3094	0.879704	3.38435	41.194	75.1112	0.030271	2.27369	92.4104	53.0347	41.7977	79.0735	256.867	0.0301234	0.0053755	0.0184683	0.0300524	0.0413504	2.57534	0.862622	1.51115	2.38891	4.99949	84.2865	0.0309969	2.61262	129.826	106.479	41.9203	91.8646	457.432	0.0306229	0.00707984	0.0170973	0.0306197	0.0453867
AAGTTTGCCAATAGTCGCAAC	83.1374	0.021946	1.82453	613.095	738.612	15.2475	122.774	2301.57	0.025781	0.0460341	0.00957321	0.0207459	0.0661313	8.23744	8.18335	0.903659	2.61857	25.898	108.092	0.0193812	2.09496	107.823	40.8942	50.0655	102.306	195.428	0.0231371	0.050584	0.0168193	0.01963	0.0248071	2.12072	0.764089	1.20851	2.0263	3.96554	97.5711	0.0248853	2.42809	130.81	85.3383	49.2853	99.6384	369.907	0.0252515	0.0067246	0.0127655	0.0249726	0.035297
AAGTTTGCCAATAGTCGCAAG	46.5516	0.049838	2.32004	87.7326	125.715	9.14481	51.2341	447.661	0.0658964	0.0990574	0.0175891	0.0484959	0.183097	3.09778	2.04796	1.42728	2.43929	8.62877	60.402	0.0244625	1.47758	66.3524	31.6537	21.5738	60.4122	145.554	0.0284916	0.0464931	0.0170412	0.0243643	0.0442538	1.54751	0.463934	0.941295	1.46818	2.65851	82.2666	0.0236379	1.94461	102.604	56.3751	55.3767	85.4517	273.13	0.0232725	0.00366782	0.0138762	0.0236552	0.0296611
AAGTTTGCCAATAGTCGCAAT	1170.53	0.0189734	22.209	1526.93	2730.77	47.5551	693.923	5116.36	0.0220583	0.00701834	0.0133539	0.0206015	0.0391012	26.5015	40.6765	1.50094	13.5497	83.622	76.6475	0.0341455	2.61717	87.4564	41.4594	38.8075	75.4637	201.525	0.0344807	0.00622063	0.0220077	0.0344985	0.0445544	2.81801	0.857557	1.69991	2.63585	4.86235	177.122	0.0268089	4.74844	225.187	135.594	53.6943	197.29	560.958	0.0275324	0.00620931	0.0177175	0.0268426	0.0410588
AAGTTTGCCAATAGTCGCACG	74.605	0.0239091	1.78373	265.372	421.303	13.504	85.9855	1601.8	0.0339845	0.0915787	0.0101199	0.0239055	0.0539295	4.24908	4.62137	0.635988	2.1118	17.6447	160.986	0.019385	3.12072	158.517	54.6083	78.8664	154.37	279.222	0.022622	0.0468596	0.0150327	0.0196075	0.0255178	3.11181	1.00154	1.82321	2.9911	5.61403	103.763	0.0223481	2.3189	129.444	70.5056	65.1916	107.51	343.6	0.0220784	0.00329222	0.0152767	0.0222797	0.0285464
AAGTTTGCCAATAGTCGCAGG	999.12	0.023124	23.1036	1041.35	634.663	55.5127	954.656	2533.97	0.0247307	0.00578411	0.0173559	0.023555	0.0412157	23.4037	12.3046	1.9642	21.6752	53.8512	92.2889	0.0378168	3.49007	94.3367	32.6603	44.3011	90.6573	165.44	0.0475253	0.0906201	0.0308845	0.0378899	0.0537568	3.52951	0.924573	2.19174	3.40056	5.57003	155.133	0.0319341	4.95402	171.547	62.6684	75.8257	161.88	314.618	0.0322538	0.00519598	0.0245041	0.0316893	0.0440011
AAGTTTGCCAATAGTCGCATG	82.3145	0.0238091	1.95984	437.694	507.423	27.2295	101.904	1734.13	0.023416	0.00923754	0.0115001	0.0225759	0.0449298	6.87274	6.322	1.08705	2.33004	20.9225	65.4725	0.0313606	2.05326	72.8432	30.865	34.6315	68.355	143.086	0.0330225	0.0306795	0.0232039	0.031128	0.0434865	2.17985	0.521712	1.34178	2.11849	3.34579	89.3911	0.026231	2.34482	128.603	94.0843	52.2547	93.0056	415.674	0.0259172	0.00516637	0.0150436	0.0264185	0.0333101
AAGTTTGCCAATAGTCGCCAG	1000.75	0.0175051	17.5182	1091.15	668.866	57.8386	1033.99	2568.41	0.0192404	0.00745973	0.0106707	0.0173347	0.0418279	17.2269	7.81642	2.1866	17.5182	33.9891	137.559	0.0274958	3.78229	130.276	56.433	42.2595	129.374	253.838	0.0412056	0.105126	0.0212972	0.0283636	0.0428398	3.71081	1.56348	1.46616	3.50796	7.37452	122.872	0.0219007	2.69097	218.078	213.761	25.3876	141.312	854.555	0.0236134	0.0100306	0.00897803	0.0223346	0.0450976
AAGTTTGCCAATAGTCGCGAG	2278.32	0.0134047	30.5403	2071.56	3296.75	3.1451	1154.29	7416.76	0.0409643	0.144373	0.00872563	0.0154438	0.193188	25.8468	37.48	0.482242	15.9495	81.6384	141.744	0.0241351	3.42102	147.989	72.4557	51.1948	134.084	319.66	0.0289216	0.0520418	0.0140362	0.0247412	0.0366764	3.41425	1.07088	1.83088	3.29007	5.95726	273.56	0.0226219	6.18846	317.142	207.005	61.8995	280.196	826.605	0.0257565	0.0334255	0.011888	0.0226331	0.0469829
AAGTTTGCCAATAGTCGCTAG	67.2456	0.015471	1.04035	410.966	661.563	14.8005	79.7432	2461.82	0.0169098	0.0122924	0.00589965	0.0151284	0.0495396	3.33859	4.0503	0.681446	1.22861	15.4079	52.8653	0.0261118	1.38041	61.3598	40.1062	19.9792	53.2165	155.16	0.0298443	0.0425332	0.0160995	0.0260736	0.0463001	1.48592	0.51633	0.900004	1.38887	2.76535	174.617	0.0188667	3.29444	185.949	71.7351	85.34	172.631	344.224	0.0193732	0.00387341	0.0131673	0.0189491	0.0274726
AAGTTTGCCAATAGTCGGAAG	44.5819	0.037258	1.66103	87.4292	140.661	1.10668	49.9605	423.599	0.0867261	0.190517	0.0124053	0.0367152	0.996938	2.19297	1.52387	0.858249	1.75712	5.6483	60.9376	0.0222847	1.35798	68.1147	32.1033	47.3063	61.9217	149.121	0.0234846	0.0303218	0.0137704	0.0221802	0.0256969	1.44416	0.334501	1.17482	1.37404	2.42062	77.2248	0.0157022	1.2126	98.7141	66.7125	58.0135	79.3616	338.861	0.0153812	0.00189738	0.0084165	0.0157351	0.0175242
AAGTTTGCCAATAGTCGTAAG	30.4806	0.0606547	1.84879	61.5603	152.95	1.227	32.9222	363.642	0.144495	0.245048	0.0176	0.0579765	0.999997	2.35822	1.84029	1.05761	1.88531	6.14176	45.0726	0.0233007	1.05022	50.9212	30.8186	13.8681	45.1584	123.689	0.0276637	0.0431169	0.0140338	0.0234784	0.0483469	1.10052	0.324823	0.639485	1.05712	1.86541	150.138	0.0151748	2.27831	178.526	74.2546	91.4286	156.547	375.705	0.0150039	0.00133292	0.0116471	0.0151727	0.0173089
AAGTTTGCCAATAGTCTCAAG	48.0348	0.0359243	1.72562	122.442	306.164	16.3767	51.6554	848.519	0.0375895	0.0156837	0.0125107	0.0353937	0.0708801	2.70441	3.31244	1.10694	1.81434	12.0901	49.7259	0.0271522	1.35017	58.4891	38.0218	22.5765	49.2012	159.839	0.0278328	0.00593994	0.0141074	0.0277727	0.0402998	1.45785	0.482247	0.902747	1.35193	2.56057	76.3344	0.0230128	1.75667	98.8989	69.8623	42.5875	80.6923	336.191	0.0227218	0.0034659	0.0136185	0.0229929	0.028565
AAGTTTGCCAATAGTGGCAAG	75.0527	0.0158733	1.19133	233.393	484.425	18.0166	76.7832	1915.77	0.0169357	0.00719145	0.00563714	0.0161919	0.0330165	2.27291	2.7336	0.578624	1.27843	11.9258	87.1411	0.0122786	1.06997	90.5915	41.7705	30.1891	85.9241	178.677	0.0178126	0.0585205	0.0109142	0.0124461	0.0168282	1.11785	0.449207	0.485046	1.05434	2.15776	91.7672	0.0138094	1.26725	134.396	101.694	39.0736	97.5707	436.44	0.0147854	0.0222636	0.00795242	0.0136795	0.0217667
AAGTTTGCCAATAGTTGCAAG	75.3519	0.0219708	1.65554	297.527	412.79	24.0365	90.1583	1518.48	0.0223091	0.0105199	0.00958283	0.0214231	0.0479249	4.14224	4.16412	0.979756	1.90963	16.6693	61.3254	0.0219917	1.34865	75.4439	42.221	21.7656	66.5739	171.118	0.0243486	0.0310874	0.0139056	0.0216705	0.0460203	1.48402	0.430542	0.90779	1.39862	2.50451	46.8115	0.0260304	1.21852	70.2253	83.5674	24.2034	49.2576	344.966	0.025975	0.00604939	0.0101369	0.0260388	0.0372467
AAGTTTGCCAATATTCGCAAG	160.771	0.0189245	3.04252	494.051	611.97	23.6239	256.482	2306.54	0.0223327	0.0370998	0.00967418	0.0188061	0.0425688	6.80849	6.23455	0.840886	5.16895	23.9214	62.5557	0.0248446	1.55417	69.576	34.9784	32.0015	62.4468	147.541	0.0251848	0.00381598	0.0166673	0.0253227	0.0320361	1.65244	0.532963	0.999044	1.55605	2.85173	134.18	0.0162652	2.18246	185.239	110.341	78.1496	140.803	483.066	0.0159938	0.00240964	0.0110725	0.0163255	0.0198241
AAGTTTGCCAATCGTCGCAAG	31.6347	0.0312277	0.98788	485.481	756.637	0.641466	46.5699	2293.56	0.153716	0.312786	0.00736153	0.0287452	1	5.33254	6.60175	0.551459	1.23232	19.9289	59.0357	0.0312486	1.84478	61.5944	21.3322	32.9247	58.4655	110.759	0.0359854	0.0561348	0.024657	0.0314624	0.0419399	1.89006	0.420024	1.30466	1.8352	2.8369	65.2353	0.024688	1.61053	131.869	136.687	21.8012	77.158	517.425	0.0256037	0.0118086	0.0110479	0.0236893	0.0554446
AAGTTTGCCAATGGTCGCAAG	23.3645	0.0281831	0.658484	269.094	1325.25	0.582621	25.2249	2948.94	0.0665654	0.156459	0.00573867	0.0272542	0.810577	2.2937	7.30283	0.467823	0.683694	16.519	115.813	0.0122246	1.41577	131.136	64.6111	44.7543	118.593	301.595	0.0144631	0.0387808	0.00883611	0.0123032	0.0157792	1.54047	0.573195	0.636521	1.46283	3.00921	64.8156	0.0236646	1.53383	73.8371	29.7289	37.9122	68.2251	139.624	0.0235625	0.00442515	0.0151714	0.0234282	0.0336778
AAGTTTGCCAATTGTCGCAAG	149.447	0.0153955	2.30082	441.121	501.622	33.0003	268.294	1880.54	0.0161995	0.00670456	0.00837445	0.0148922	0.0327256	5.08013	4.50107	0.918703	3.79066	17.9399	81.5119	0.0204111	1.66375	91.2306	36.9109	51.4785	81.78	188.929	0.0203494	0.00302239	0.0139496	0.0204989	0.0246292	1.77061	0.441027	1.24163	1.68147	2.72679	143.827	0.0208209	2.99461	242.193	207.765	38.7967	164.569	766.607	0.0221308	0.009135	0.00961782	0.0208496	0.04422
AAGTTTGCCACTAGTCGCAAG	26.3607	0.0339503	0.894954	169.722	463.692	0.631894	32.9086	2032.17	0.105664	0.242599	0.00791832	0.0308899	0.998553	2.29212	3.67019	0.550172	0.970747	15.3899	64.9037	0.0205759	1.33545	71.9339	37.8793	16.6414	69.5065	134.941	0.0236725	0.0416791	0.0174374	0.0205852	0.0331736	1.43862	0.468567	0.568831	1.4205	2.23993	53.9362	0.020621	1.11222	131.328	143.289	7.62326	67.8019	519.973	0.0306926	0.0734705	0.00822127	0.0197699	0.107786
AAGTTTGCCAGTAGTCGCAAG	48.4751	0.0209594	1.01601	101.92	158.879	24.4389	52.6934	664.598	0.0208322	0.00596753	0.00747619	0.0207085	0.0335075	1.49914	1.17111	0.775632	1.04513	5.2363	68.7367	0.0222986	1.53273	67.9978	28.9719	15.9419	65.9381	130.75	0.0435232	0.129548	0.0171527	0.022611	0.0495384	1.54038	0.474938	0.771378	1.48407	2.61922	117.166	0.0154659	1.81208	141.41	70.4053	56.4733	120.169	324.091	0.0155788	0.00285827	0.00993419	0.0156379	0.0196312
AAGTTTGCCATTAGTCGCAAG	81.2007	0.0235145	1.90939	260.429	359.396	2.87071	102.03	1298.73	0.0490481	0.142584	0.00887497	0.0232531	0.240136	3.80195	3.19388	0.618831	2.51496	11.9662	45.5969	0.0255019	1.16281	57.643	45.274	7.2611	49.5518	157.255	0.03877	0.0965345	0.0134001	0.0252957	0.0826476	1.29636	0.448238	0.559318	1.26812	2.34545	99.9412	0.0165842	1.65745	151.354	114.523	59.0064	106.028	494.833	0.0160861	0.00201811	0.010026	0.0164715	0.019049
AAGTTTGCCCATAGTCGCAAG	42.1819	0.0275795	1.16335	189.124	388.732	0.46665	48.4921	1321.3	0.15276	0.314782	0.00939255	0.0280453	0.999818	2.94441	3.70965	0.412292	1.28342	13.662	60.9531	0.0204611	1.24717	66.9585	26.897	39.9366	60.0402	131.112	0.0218555	0.030224	0.0139641	0.0205777	0.0259384	1.30056	0.247575	0.994426	1.25999	1.91068	107.991	0.0159068	1.71779	137.542	91.6578	38.336	110.161	385.96	0.0169055	0.0201568	0.00869652	0.0161713	0.0226704
AAGTTTGCCGATAGTCGCAAG	55.522	0.0365896	2.03153	253.515	377.786	14.8563	65.3136	1303.56	0.03913	0.0238068	0.0135489	0.0354874	0.104101	5.20359	5.41801	1.39013	2.221	18.3631	81.0795	0.027795	2.25361	84.9023	44.2393	21.5615	76.8333	183.462	0.0381922	0.0861377	0.0209267	0.0280328	0.0542472	2.34151	0.998867	1.07837	2.20892	4.78302	86.1112	0.0294485	2.53585	98.4569	37.509	54.3198	89.2144	195.107	0.0294056	0.00514246	0.0192236	0.0296279	0.0377895
AAGTTTGCCTATAGTCGCAAG	40.2903	0.0312753	1.26009	79.9286	158.711	4.88329	45.2962	446.234	0.0535519	0.127243	0.0109391	0.0302736	0.188193	1.69917	1.37576	0.77707	1.31032	5.5911	52.6578	0.0192029	1.01118	61.7473	33.674	19.6032	54.9205	148.138	0.0222545	0.0367485	0.0118573	0.0189734	0.0360736	1.08911	0.299209	0.639425	1.04764	1.76313	48.3047	0.0241501	1.16656	62.9798	53.9165	19.0393	52.9939	212.587	0.0245955	0.00645473	0.0114353	0.0236628	0.0403087
AAGTTTGCGAAAAGTCGCAAG	113.761	0.0280732	3.19363	269.179	306.139	35.7241	130.346	1033.22	0.0284255	0.00891198	0.0139062	0.0281164	0.0458165	5.72544	4.37142	1.41145	3.86769	16.2261	103.487	0.0251323	2.60088	105.744	37.5293	44.0811	104.476	188.791	0.0317121	0.0689794	0.0206864	0.0255157	0.0299162	2.67348	0.823551	1.25285	2.63537	4.55224	75.6542	0.0242138	1.83187	125.872	124.873	22.5241	81.6502	485.669	0.0248305	0.00705932	0.0114824	0.0246734	0.0388793
AAGTTTGCGAACAGTCGCAAG	51.7915	0.0261336	1.3535	531.171	723.719	0.965907	67.9645	2153.87	0.0681721	0.181609	0.00824633	0.024699	0.995477	6.67144	7.49017	0.848409	1.62603	22.593	29.5679	0.0350066	1.03507	38.617	36.6424	11.3274	31.4089	111.776	0.0380261	0.028161	0.0130313	0.0341373	0.0783558	1.12412	0.305129	0.833335	1.06385	2.06835	83.7708	0.0236461	1.98086	90.5224	31.4963	36.2536	88.7415	155.369	0.0260208	0.0403828	0.0189245	0.0235636	0.0344067
AAGTTTGCGAAGAGTCGCAAG	76.3595	0.0229666	1.75372	219.014	409.165	3.06386	89.1019	1583.05	0.0424077	0.128668	0.0105769	0.0228871	0.152463	3.67116	4.35601	0.48056	2.03542	16.0022	59.8607	0.0255572	1.52987	62.5824	25.3727	29.3885	59.0709	123.945	0.0325392	0.0716454	0.0199012	0.0259765	0.0352901	1.57143	0.429494	1.01418	1.51511	2.59	54.1018	0.0287393	1.55485	67.1931	57.9042	20.5764	54.5135	213.908	0.0297169	0.00681721	0.0148341	0.0290392	0.0463692
AAGTTTGCGAATAATCGCAAG	66.0939	0.0233799	1.54527	138.581	185.67	26.2343	75.3208	691.314	0.0234262	0.00731844	0.0109039	0.023132	0.0406324	2.43984	1.95415	0.989394	1.68852	8.2369	73.5568	0.0230205	1.69331	81.3007	33.5185	34.1097	73.6473	164.178	0.0242106	0.0214134	0.015872	0.0228798	0.0348635	1.78816	0.474222	1.04995	1.72673	2.86104	55.7323	0.0240999	1.34314	72.9312	66.9882	13.8531	59.9316	265.93	0.0255376	0.00808496	0.0121566	0.0239198	0.0435493
AAGTTTGCGAATACTCGCAAG	104.861	0.0158477	1.6618	627.115	726.121	17.6053	252.928	2418.2	0.0199013	0.0516144	0.00748276	0.0148075	0.0414462	6.31923	5.84985	0.641499	4.58531	19.4602	88.17	0.0229846	2.02655	95.7175	41.2437	40.6679	87.1868	188.577	0.0260115	0.0434648	0.0144555	0.0231969	0.0328141	2.11188	0.577598	1.22013	2.04399	3.4158	221.771	0.0154011	3.41551	261.762	167.941	57.8944	234.802	631.442	0.016452	0.00532412	0.00876628	0.015445	0.0289086
AAGTTTGCGAATAGACGCAAG	94.0317	0.0135781	1.27677	189.578	286.257	5.91156	104.018	824.515	0.0300383	0.113703	0.00642549	0.0139271	0.0591113	1.98611	1.61196	0.352644	1.47368	6.1866	47.4964	0.0175165	0.831968	55.4653	31.4779	5.73218	50.2686	122.785	0.0315594	0.0862276	0.010055	0.0172983	0.094349	0.877728	0.208817	0.482434	0.870982	1.31281	80.6535	0.0151359	1.22077	114.085	75.95	23.3599	91.9792	302.173	0.0167174	0.0188942	0.00755039	0.0149966	0.0330321
AAGTTTGCGAATAGCCGCAAG	545.748	0.0125583	6.85364	633.305	785.646	38.2058	386.473	2937.56	0.0150182	0.00499923	0.00830248	0.0143094	0.0266139	6.99401	7.16421	0.919754	5.51622	28.0445	82.9959	0.0217577	1.8058	90.4824	32.1944	61.7882	84.2771	165.649	0.0222965	0.0213631	0.0179465	0.0217021	0.0241942	1.91269	0.414861	1.43152	1.83179	3.10768	61.7181	0.0223389	1.37871	109.801	149.444	9.62324	69.3863	549.879	0.0309803	0.0795941	0.010198	0.0223175	0.0537679
AAGTTTGCGAATAGGCGCAAG	1098.73	0.0126864	13.9389	1016.03	541.266	55.0776	1026.11	2196.45	0.0136971	0.003497	0.00899066	0.0132812	0.0206514	13.001	6.40039	0.86307	13.3663	25.5703	68.892	0.0226008	1.55702	71.0062	26.0604	25.7828	70.8013	120.135	0.0342523	0.0979062	0.0191865	0.0227584	0.0311807	1.60201	0.415802	0.805219	1.60401	2.44559	112.661	0.0171942	1.93712	130.375	59.5263	49.4162	116.197	264.653	0.0175932	0.0046764	0.0108398	0.0171323	0.0284152
AAGTTTGCGAATAGTAGCAAG	20.4302	0.0338365	0.691286	101.748	404.775	0.682328	24.8031	1336.68	0.117245	0.259598	0.00553341	0.0304041	0.998939	1.1836	2.01472	0.562797	0.73165	7.76495	49.8144	0.0237928	1.18522	63.4966	49.4628	9.00485	53.1007	174.149	0.0343946	0.0786485	0.0137394	0.0233779	0.0855002	1.32669	0.530334	0.628808	1.21529	2.56642	67.0613	0.0160259	1.07472	130.194	183.437	24.8192	74.1373	664.393	0.0159139	0.00342239	0.00760259	0.0159095	0.0232046
AAGTTTGCGAATAGTCACAAG	79.4477	0.0234986	1.86691	359.395	740.229	15.826	94.3808	2797.17	0.0283887	0.0571361	0.00912609	0.0231185	0.0560504	4.85206	6.88571	0.815156	2.27918	28.1957	44.6765	0.0247408	1.10533	59.72	55.5258	11.9701	47.2658	196.399	0.0276304	0.0166437	0.0101823	0.0242678	0.0636545	1.25313	0.518179	0.705009	1.13013	2.69522	59.1747	0.0223342	1.32162	76.4816	59.328	39.0492	62.2925	285.796	0.0219787	0.00367245	0.010377	0.0221424	0.029282
AAGTTTGCGAATAGTCCCAAG	49.2667	0.0284163	1.39998	91.8987	226.059	0.6578	49.1537	414.481	0.0744638	0.186031	0.0119082	0.0295956	0.965208	1.883	1.68108	0.568604	1.41046	5.35548	63.9095	0.0210179	1.34325	71.4722	33.1243	38.8765	66.1572	151.197	0.0231174	0.0397336	0.0150135	0.0211292	0.0247057	1.43688	0.366016	0.927654	1.38793	2.31091	67.6653	0.0182496	1.23487	127.703	152.047	24.041	75.8059	598.721	0.0183292	0.00432111	0.00843718	0.0182513	0.027107
AAGTTTGCGAATAGTCGAAAG	34.4586	0.0289305	0.996902	351.939	852.808	0.866453	41.2563	3233.98	0.0888756	0.221191	0.00698103	0.0268731	0.998981	3.49606	6.24562	0.734818	1.08995	23.9171	89.4767	0.0180126	1.61171	95.5523	35.6478	48.9683	89.9481	172.951	0.0204313	0.0410963	0.0158276	0.0180388	0.02093	1.69712	0.503269	0.98093	1.62681	2.81347	69.7896	0.0171431	1.19641	119.993	112.567	26.2292	78.6364	474.048	0.0172355	0.00592792	0.00854961	0.0167723	0.0318716
AAGTTTGCGAATAGTCGCAAA	82.3623	0.0208275	1.7154	841.284	1038.23	21.2921	116.6	3585.99	0.0208092	0.00852923	0.00976439	0.01988	0.0386001	11.8916	12.6306	0.76861	2.69186	39.4843	76.2821	0.0260457	1.98682	81.8652	30.96	40.1265	77.515	151.193	0.026317	0.00454752	0.0192708	0.0260563	0.0351192	2.0533	0.472634	1.27554	2.00796	3.03572	73.7062	0.0256751	1.89242	183.291	210.731	28.3709	81.2911	753.409	0.025652	0.00905786	0.0118134	0.025526	0.0464286
AAGTTTGCGAATAGTCGCAAC	539.422	0.016425	8.86002	865.35	723.497	192.239	570.324	3072.76	0.0165131	0.0032872	0.010006	0.0164601	0.0232842	12.7165	8.0125	3.8538	9.85698	33.0658	53.4267	0.0357766	1.91143	59.2703	31.6378	20.5065	53.1397	131.883	0.0391511	0.0367182	0.0241004	0.0359488	0.0612329	2.01011	0.618077	1.16619	1.92296	3.45268	79.5243	0.02595	2.06366	113.413	91.1951	23.3381	87.7877	392.819	0.0267803	0.00878075	0.0145417	0.0258903	0.0445007
AAGTTTGCGAATAGTCGCAAG	57.9462	0.0250682	1.45261	118.821	176.365	16.1453	63.7566	593.112	0.0276178	0.0196861	0.0100936	0.0246126	0.0604624	2.12246	1.62508	0.838032	1.55925	6.50868	63.6133	0.0208716	1.32771	69.0419	30.9528	26.1292	63.3286	143.982	0.0257075	0.0548554	0.0152276	0.0208356	0.0343225	1.3899	0.408781	0.820164	1.32068	2.37823	86.909	0.0176899	1.53741	107.876	55.6568	53.289	91.1452	269.836	0.0174545	0.00300129	0.0110295	0.0175036	0.023636
AAGTTTGCGAATAGTCGCAAT	794.61	0.016366	13.0046	1047.77	1254.74	17.4176	433.569	4084.5	0.0257469	0.0396446	0.0101381	0.0192651	0.0724403	13.3823	13.7887	1.09126	8.46441	45.7241	90.2532	0.0312084	2.81666	103.736	53.3087	29.9251	95.2189	225.977	0.034612	0.041907	0.0210178	0.0311049	0.0519835	3.06735	1.15994	1.3435	2.88911	5.58757	100.666	0.0256119	2.57825	159.782	130.459	46.6522	108.299	522.817	0.0253095	0.0056257	0.0142807	0.0256208	0.0359434
AAGTTTGCGAATAGTCGCACG	29.0359	0.0207315	0.601956	493.468	1004.21	0.301708	41.0922	3293.36	0.20577	0.370573	0.00532369	0.0196837	0.999372	3.75649	5.68804	0.26015	0.747103	19.161	95.0853	0.0205191	1.95106	96.3038	25.2951	57.4142	93.4814	153.056	0.027403	0.0732799	0.0161063	0.0207235	0.023864	1.96837	0.339917	1.34452	1.95034	2.70249	66.6871	0.016413	1.09454	211.523	289.706	0.545466	79.5255	1139.4	0.048206	0.161491	0.00538661	0.0163122	0.945383
AAGTTTGCGAATAGTCGCAGG	97.8415	0.0258095	2.52524	497.717	534.05	25.4039	193.038	1793.12	0.0263988	0.0124848	0.0125196	0.024075	0.0560714	8.63021	7.50679	1.27989	5.52885	24.7547	84.4991	0.0326357	2.75769	88.1186	26.9515	52.9338	84.5747	149.384	0.0394556	0.0741444	0.0262565	0.0328386	0.0384103	2.83664	0.57944	1.94403	2.75822	4.11478	118.94	0.0275855	3.28102	248.462	248.868	25.6582	140.482	893.758	0.0298821	0.0169997	0.012471	0.0276952	0.0615449
AAGTTTGCGAATAGTCGCATG	76.1211	0.0172793	1.31532	389.34	599.559	21.6757	90.4587	2252.91	0.0177892	0.0080242	0.00708055	0.0171694	0.035317	4.03454	4.63155	0.71126	1.54433	18.0632	67.3894	0.026892	1.81223	71.0869	30.9034	31.0785	64.6481	151.558	0.0367675	0.0851627	0.016392	0.0273605	0.0393294	1.8474	0.405318	1.23492	1.79903	2.8093	70.6155	0.0202731	1.4316	113.157	93.1784	22.0107	80.262	392.994	0.0213423	0.00975182	0.00959955	0.019882	0.0450553
AAGTTTGCGAATAGTCGCCAG	1165.97	0.011758	13.7095	1061.38	914.595	0.587811	1028.63	2968.08	0.0449984	0.164435	0.00647929	0.0125471	0.945067	10.8779	7.10479	0.425057	12.3769	23.6613	58.7749	0.0319152	1.87582	64.8029	30.2627	30.9847	59.5143	126.491	0.0322933	0.00659811	0.0212596	0.0317069	0.0443462	1.96659	0.523493	1.27709	1.88041	3.0708	71.8902	0.0302395	2.17392	143.667	159.339	13.7685	80.2928	576.242	0.0383741	0.0654608	0.010337	0.0299632	0.0964168
AAGTTTGCGAATAGTCGCGAG	3125.42	0.0095247	29.7687	2886.97	4503.45	0.715521	1338.74	9316.5	0.0453341	0.161289	0.00508295	0.0108349	0.949049	22.5021	34.6031	0.565314	11.5597	71.4825	86.6354	0.0279397	2.42057	97.447	50.8197	25.7317	90.2865	225.184	0.0320524	0.0498133	0.0195676	0.0284103	0.0399289	2.63933	1.01776	0.992306	2.55198	5.01977	113.414	0.0280407	3.18022	135.76	64.3842	56.9983	118.962	307.686	0.0280946	0.00475582	0.0183607	0.028224	0.0365733
AAGTTTGCGAATAGTCGCTAG	382.363	0.0137771	5.26786	516.196	497.054	54.603	395.095	1983.08	0.0150353	0.00498068	0.00831889	0.0139622	0.0276243	6.15451	4.26291	1.29436	5.33694	17.2361	57.219	0.0231009	1.32181	65.9072	37.3305	33.3041	57.7763	161.432	0.0236905	0.0190027	0.0129346	0.0230603	0.0307812	1.42009	0.406549	0.98532	1.34036	2.50951	109.374	0.0184986	2.02327	179.34	146.541	45.6538	117.198	579.415	0.0187366	0.00545536	0.00913089	0.018613	0.0288498
AAGTTTGCGAATAGTCGGAAG	36.8177	0.0263434	0.969905	127.654	413.483	5.93502	42.0282	1464.32	0.0404666	0.100729	0.0077866	0.0253975	0.106073	1.73647	2.70722	0.56937	1.04629	10.4552	60.5659	0.026172	1.58513	71.104	38.756	21.14	64.5063	158.166	0.032029	0.0601578	0.0177555	0.0258564	0.0552308	1.70036	0.50806	1.05928	1.60095	2.91534	376.366	0.0104688	3.94011	353.854	248.843	53.248	346.091	841.895	0.0121592	0.0121299	0.00779329	0.0109873	0.0207479
AAGTTTGCGAATAGTCGTAAG	20.0933	0.0366645	0.73671	132.684	510.64	0.529152	26.3429	1622.91	0.166086	0.317042	0.00679381	0.0318385	0.999998	1.51125	2.71505	0.471723	0.810028	11.3879	65.212	0.015381	1.00303	74.6827	47.4876	11.2573	66.8787	180.969	0.0211965	0.052425	0.0113699	0.0154472	0.0379415	1.09252	0.46281	0.414472	1.00691	2.20071	66.4829	0.0161683	1.07491	90.4053	74.0124	33.0931	70.9755	333.217	0.0160891	0.00360404	0.008235	0.0159008	0.0240958
AAGTTTGCGAATAGTCTCAAG	39.8008	0.0295268	1.17519	107.883	393.087	3.05583	45.1427	498.681	0.0515648	0.123928	0.0102481	0.0285497	0.203299	1.78558	2.66479	0.665761	1.2468	5.14054	60.3689	0.0206362	1.24578	69.5168	37.7398	17.8287	63.6816	148.301	0.0230836	0.0272663	0.0155176	0.0204277	0.0422119	1.3427	0.438637	0.643466	1.28229	2.30327	73.3771	0.0161057	1.18179	123.41	114.009	32.2378	79.1957	470.728	0.0161856	0.00493966	0.00777695	0.0160901	0.0271865
AAGTTTGCGAATAGTGGCAAG	127.761	0.0120642	1.54133	377.06	355.175	42.2666	243.257	1192.65	0.0118297	0.00325095	0.00680816	0.0117313	0.0190088	3.5491	2.66318	0.729454	2.90834	9.02781	51.5131	0.0176892	0.911225	55.7367	26.9618	17.4882	50.9998	120.179	0.0263489	0.0724956	0.0110294	0.0177463	0.0357568	0.937047	0.226743	0.626891	0.908557	1.47578	81.3912	0.0153486	1.24924	115.812	95.0742	6.42739	88.9917	353.356	0.0314239	0.109137	0.00638636	0.0153725	0.0746307
AAGTTTGCGAATAGTTGCAAG	52.7765	0.0242221	1.27835	111.933	272.766	19.5708	58.2697	527.053	0.0249094	0.00952605	0.00918238	0.0236858	0.0502957	1.8412	2.12943	0.891275	1.33534	6.10521	50.937	0.0184579	0.940191	60.0951	30.8318	25.0205	54.4044	156.73	0.0187204	0.00517104	0.00972524	0.0181509	0.0320766	1.00829	0.231907	0.758907	0.965119	1.56749	125.472	0.0135193	1.6963	170.248	92.2724	65.2749	138.551	405.319	0.0133828	0.00260742	0.00921985	0.0133195	0.0189782
AAGTTTGCGAATATTCGCAAG	48.4646	0.0202885	0.983274	552.985	866.042	0.423483	65.1135	2809.71	0.111246	0.27287	0.00717277	0.0196942	0.997944	5.84739	7.29501	0.371563	1.25432	25.6148	89.7845	0.0282117	2.53298	93.7933	37.8076	33.3846	90.3309	174.573	0.033382	0.0585682	0.0231289	0.0284219	0.0431018	2.62083	0.848928	1.24993	2.5134	4.56411	189.798	0.0189429	3.59533	256.403	177.429	53.117	214.943	661.234	0.0200259	0.00636408	0.0105023	0.0191527	0.034158
AAGTTTGCGAATCGTCGCAAG	100.159	0.0191353	1.91656	285.043	326.532	20.5722	124.301	1195.35	0.0219235	0.0252921	0.00799735	0.0186494	0.052741	3.58734	2.55731	0.906354	2.45713	9.64741	61.5208	0.0225324	1.38621	66.4899	32.2466	28.8527	60.2537	140.772	0.0278195	0.0583067	0.0176901	0.0229743	0.0305652	1.45599	0.464297	0.863387	1.37493	2.57416	64.5922	0.0233987	1.51137	81.2439	55.2764	39.3618	68.0384	273.491	0.0231091	0.00351193	0.0120938	0.0232413	0.0292253
AAGTTTGCGAATGGTCGCAAG	767.157	0.0117254	8.99524	779.448	702.577	36.8727	616.264	2634.64	0.0135672	0.00453637	0.00750281	0.0127033	0.0231637	8.4528	6.21605	0.727376	7.91429	24.2707	34.8935	0.0302144	1.05429	41.0026	30.3492	0.746537	36.4586	106.594	0.0696947	0.165649	0.0183685	0.0297379	0.876098	1.11992	0.36111	0.565347	1.06285	1.95404	144.945	0.0156553	2.26916	154.662	43.6377	87.6622	147.548	255.673	0.0157674	0.00232884	0.0125003	0.0156345	0.0194791
AAGTTTGCGAATTGTCGCAAG	686.047	0.0130326	8.94095	875.759	538.959	282.537	701.17	2356.91	0.0131873	0.00238191	0.00883108	0.0131354	0.0182593	10.6636	4.9292	4.62098	9.36087	24.1166	100.229	0.0279085	2.79723	120.951	66.6255	51.6685	100.308	305.745	0.0290651	0.0232652	0.0153479	0.0280146	0.0384802	3.06035	0.900755	1.94392	2.83282	5.38765	114.695	0.0288688	3.31111	142.774	81.0209	58.7002	117.963	350.847	0.0294363	0.00763054	0.0154947	0.029026	0.0414464
AAGTTTGCGACTAGTCGCAAG	78.9768	0.0236159	1.8651	521.437	596.803	2.66291	140.925	1955.46	0.0463487	0.140031	0.0110307	0.0221825	0.206253	8.30664	7.89632	0.57972	3.19314	23.8391	63.7202	0.0298622	1.90283	69.6269	27.7963	32.0211	65.4949	129.129	0.0302054	0.00487929	0.0226962	0.03	0.0399456	2.00203	0.501618	1.17802	1.95671	3.034	111.542	0.022182	2.47423	152.261	101.352	54.6664	116.294	440.423	0.0223225	0.00506689	0.0126118	0.022364	0.0294734
AAGTTTGCGAGTAGTCGCAAG	87.4653	0.0248241	2.17124	161.084	156.071	47.2617	96.991	587.165	0.0240738	0.00530669	0.0135106	0.0244682	0.0351805	3.27477	2.1605	1.52776	2.34418	9.32581	83.3642	0.0220101	1.83485	84.9305	33.525	38.9281	79.8185	161.683	0.0293328	0.0718814	0.0169978	0.0223084	0.0301055	1.86843	0.608283	1.12686	1.7827	3.31618	105.162	0.0183378	1.92845	151.932	103.852	44.479	116.077	450.637	0.0183607	0.00495732	0.01176	0.0179661	0.0301235
AAGTTTGCGATTAGTCGCAAG	62.7379	0.025967	1.62912	325.132	506.744	15.2877	77.2399	1913.36	0.0291218	0.0456741	0.0104501	0.0252173	0.0669801	4.88932	5.61532	0.887577	1.90476	21.7634	91.1728	0.020436	1.8632	90.4787	30.2826	39.9387	88.854	153.602	0.0298877	0.0847661	0.0183498	0.0206069	0.0253213	1.88095	0.551067	0.983637	1.81397	3.18381	176.559	0.0144543	2.55203	195.838	80.6939	76.601	187.485	374.256	0.0148533	0.00331095	0.0100229	0.0143505	0.0225792
AAGTTTGCGCATAGTCGCAAG	163.371	0.0211629	3.4574	246.815	206.738	39.5122	186.832	752.991	0.022453	0.00811802	0.011626	0.0213158	0.0419724	4.36198	2.33231	1.36589	4.07467	9.75103	47.7457	0.0216484	1.03362	51.1126	20.8283	18.1046	49.1704	95.4392	0.0284028	0.063795	0.0160274	0.0213741	0.0430585	1.06379	0.222851	0.688099	1.04007	1.55032	120.291	0.0169673	2.041	143.009	64.4726	70.5834	123.332	321.363	0.016755	0.00187996	0.0119865	0.0170234	0.0193704
AAGTTTGCGGATAGTCGCAAG	256.094	0.0137727	3.52711	294.284	215.199	37.8412	260.784	846.144	0.0149858	0.00464938	0.00809582	0.0145185	0.0235073	3.79161	1.97602	0.700579	3.74076	8.11649	124.238	0.015808	1.96396	124.271	37.6607	72.6095	120.234	203.026	0.0215339	0.0641258	0.0131175	0.0160146	0.0185166	1.97944	0.533403	1.24975	1.91736	3.27504	65.1881	0.0233366	1.52127	76.0293	32.5758	34.6497	68.1568	156.459	0.0234714	0.00585826	0.0144988	0.0230776	0.0371424
AAGTTTGCGTATAGTCGCAAG	49.3039	0.0313855	1.54743	118.361	164.427	11.5452	56.3547	618.454	0.0350315	0.0236908	0.0116494	0.0304425	0.105735	2.38417	1.81246	1.16545	1.67685	7.92701	40.6952	0.0260119	1.05856	51.9162	49.2943	12.5568	42.9031	158.13	0.0299592	0.0442073	0.0117377	0.0255964	0.0532791	1.17674	0.441251	0.631481	1.09883	2.41732	83.2626	0.0228004	1.89842	93.4279	33.6103	47.2531	85.3576	179.637	0.0229168	0.00470768	0.0152949	0.022708	0.0335158
AAGTTTGCTAAAAATCGCAAG	38.2777	0.032553	1.24605	66.1855	122.575	6.33309	43.0217	358.799	0.0467431	0.0938716	0.0113468	0.0316063	0.140555	1.54901	1.03932	0.816243	1.29962	3.94823	71.6182	0.0173559	1.243	76.8541	26.7006	34.4019	73.6608	140.821	0.0216122	0.053216	0.01277	0.0174586	0.0221243	1.2985	0.282252	0.749723	1.30016	1.82179	76.6358	0.0189455	1.4519	92.843	49.5724	37.743	83.6889	218.456	0.0188389	0.00309407	0.0119371	0.0188116	0.0253431
AAGTTTGCTAAAACTCGCAAG	23.1457	0.0283674	0.656584	177.8	559.527	0.491146	28.528	2375.58	0.112058	0.25759	0.00548674	0.0250825	0.995661	1.66712	3.04924	0.420885	0.713114	12.9347	88.5722	0.0169566	1.50188	85.844	25.599	8.4322	86.114	133.886	0.0353029	0.115406	0.0149242	0.0169748	0.122525	1.47721	0.293998	1.00716	1.45732	2.15067	69.496	0.0172384	1.198	90.7284	56.201	37.8487	74.7997	264.858	0.017088	0.00402463	0.00909206	0.0170155	0.0263596
AAGTTTGCTAAAAGACGCAAG	46.1696	0.0210886	0.973654	88.2859	97.6716	3.35984	52.8668	370.69	0.0427336	0.123736	0.00782255	0.0202839	0.203708	1.28098	0.673875	0.636883	1.042	2.95736	23.0975	0.0255935	0.591145	32.6833	30.6434	0.560273	24.49	98.7226	0.102247	0.245106	0.00903598	0.0248373	0.982884	0.635585	0.121413	0.514811	0.601362	0.965491	38.4145	0.0195509	0.75104	54.419	52.087	0.426431	44.0921	188.906	0.0621944	0.182649	0.00879996	0.0190934	0.938422
AAGTTTGCTAAAAGCCGCAAG	34.1075	0.0543907	1.85513	61.0695	87.2141	1.43347	38.908	315.221	0.116709	0.211239	0.0177348	0.0520965	0.999777	2.30773	1.22211	1.0946	1.93826	5.69428	49.9768	0.0186418	0.931657	51.6199	27.951	15.8962	48.0419	119.722	0.0265087	0.0628754	0.013205	0.019726	0.0344398	0.95591	0.35042	0.541789	0.919516	1.80562	89.3711	0.0183703	1.64177	101.131	44.8702	43.8896	90.2984	215.091	0.0185712	0.00370624	0.0115126	0.0185576	0.0253356
AAGTTTGCTAAAAGGCGCAAG	52.2929	0.0206954	1.08222	166.371	248.96	0.661499	62.9648	912.284	0.0520063	0.157838	0.00734847	0.0201181	0.938355	2.04257	1.81617	0.50483	1.2381	7.36261	60.5935	0.016005	0.969796	68.9014	35.555	29.8123	62.7983	141.112	0.0214158	0.0554415	0.0118058	0.0158317	0.0260166	1.03197	0.259565	0.726414	0.98221	1.71983	55.262	0.0156319	0.863852	70.3351	51.8201	25.8135	60.0484	237.197	0.0163532	0.0191267	0.00788065	0.0152939	0.0258744
AAGTTTGCTAAAAGTAGCAAG	42.8005	0.0308178	1.31902	256.829	605.526	3.9937	47.1718	2423.95	0.0547162	0.128631	0.00841408	0.030101	0.239199	3.36216	5.13556	0.802227	1.42126	21.6507	54.862	0.0213449	1.17102	68.6106	50.3477	32.8034	57.6392	227.594	0.0211898	0.00443009	0.0100641	0.0210555	0.0312551	1.30462	0.425886	0.992233	1.19421	2.67131	107.39	0.0144766	1.55464	153.222	103.69	72.3146	111.238	441.14	0.0140871	0.00185093	0.00899143	0.0144827	0.0164196
AAGTTTGCTAAAAGTCACAAG	20.1151	0.201254	4.04824	54.5628	99.1107	2.89879	23.8164	360.808	0.357681	0.352281	0.0382612	0.182589	1	5.41388	3.16322	2.78223	4.45671	14.824	45.5678	0.0274692	1.25171	62.7972	49.0977	10.3272	50.5756	197.841	0.0341247	0.0557121	0.0125841	0.0266829	0.0905621	1.42901	0.482811	0.80508	1.34215	2.73937	90.7894	0.0321193	2.91609	116.553	65.4214	46.0098	98.783	308.221	0.0317787	0.0059457	0.0200581	0.0317084	0.0446309
AAGTTTGCTAAAAGTCCCAAG	16.5235	0.108408	1.79127	52.0667	125.389	1.44776	19.5606	409.924	0.288395	0.367144	0.0171804	0.0972784	1	2.43178	1.86034	1.2861	1.96324	7.11929	50.5856	0.025008	1.26504	59.7513	44.7397	10.5976	50.5425	151.046	0.0307117	0.0437216	0.015132	0.0253061	0.0620559	1.38555	0.57874	0.618429	1.26414	2.71791	95.0928	0.0159541	1.51712	119.859	64.6166	51.328	102.83	313.926	0.0157591	0.00225535	0.00990883	0.0159968	0.0192785
AAGTTTGCTAAAAGTCGAAAG	26.8306	0.228131	6.1209	48.5634	61.7216	4.64153	29.648	208.667	0.351022	0.312608	0.0656052	0.218655	1	7.2837	3.06588	3.86295	6.52216	14.515	39.2335	0.0247785	0.972148	47.67	33.8919	15.1434	41.4271	151.618	0.0265839	0.0206486	0.0111357	0.0241105	0.0523668	1.04516	0.292251	0.732694	0.982204	1.82438	83.3075	0.0393564	3.27869	99.3317	46.9531	56.6148	87.9578	262.322	0.0387747	0.00481745	0.0241481	0.0391815	0.0474893
AAGTTTGCTAAAAGTCGCAAA	55.534	0.0428312	2.37859	175.392	310.051	7.17449	60.9935	1179.27	0.0617424	0.115267	0.0150161	0.0422356	0.173823	4.479	4.53401	1.18451	2.61321	17.9921	84.334	0.0290331	2.44848	91.9393	41.1476	38.161	84.4183	191.698	0.031084	0.0312398	0.0220143	0.0290278	0.0408251	2.59507	0.885063	1.47681	2.44125	4.70056	77.7919	0.024593	1.91313	110.693	83.1636	36.883	85.2106	389.163	0.0242863	0.00489121	0.0136229	0.0243284	0.0347363
AAGTTTGCTAAAAGTCGCAAC	36.5776	0.0285258	1.04341	154.338	388.403	10.5677	40.4137	1508.16	0.0319254	0.0212448	0.00769886	0.0279566	0.0812382	2.04955	2.83294	0.780556	1.09042	11.8507	84.9636	0.022042	1.87277	84.9387	29.6795	44.0853	82.3264	153.71	0.0302713	0.0777163	0.0185076	0.0222645	0.0276833	1.88915	0.561717	1.16017	1.8259	3.27517	64.7072	0.0230491	1.49144	102.859	87.6464	24.3971	71.8771	360.2	0.0234443	0.00905512	0.0110628	0.0226103	0.0477949
AAGTTTGCTAAAAGTCGCAAG	43.9779	0.489959	21.5473	73.6523	80.1094	11.4734	45.5728	282.306	0.56566	0.281535	0.158805	0.497963	1	26.4476	12.9429	10.3753	23.4725	56.7856	52.0002	0.0284535	1.47959	57.9577	31.0115	12.1502	52.2523	133.765	0.0387563	0.0770421	0.0173033	0.028386	0.078412	1.54274	0.44182	0.932411	1.47247	2.61954	81.1724	0.0931371	7.56016	95.3609	46.0743	37.8537	85.7347	206.912	0.0943178	0.0217599	0.0625662	0.0927225	0.143994
AAGTTTGCTAAAAGTCGCAAT	36.7498	0.0395573	1.45372	176.358	420.421	1.17298	43.0905	1701.68	0.087336	0.189281	0.00996804	0.0374818	0.996688	2.95149	3.99488	1.02001	1.56843	17.9178	42.1433	0.0317239	1.33695	51.3283	36.6179	30.8875	43.2306	171.131	0.0318784	0.0196359	0.0134797	0.0316787	0.0387411	1.45087	0.367834	1.16908	1.3566	2.77728	96.093	0.0248793	2.39073	134.407	93.7831	38.7741	106.621	406.117	0.0246789	0.00417453	0.0148392	0.0249533	0.0322245
AAGTTTGCTAAAAGTCGCACG	79.6763	0.0190354	1.51667	409.259	624.092	18.8209	99.5156	2306.89	0.0200673	0.0308711	0.00832703	0.0186162	0.0376368	4.95705	5.68174	0.677813	1.84208	21.3287	68.8826	0.0219801	1.51405	77.2333	41.519	31.6829	70.2819	164.156	0.0228489	0.0196754	0.0158745	0.0221699	0.0266558	1.63762	0.57007	0.835302	1.53726	2.96287	99.6669	0.0235277	2.34493	122.977	55.263	56.8858	109.651	278.568	0.0232828	0.004247	0.016105	0.0232188	0.0326025
AAGTTTGCTAAAAGTCGCAGG	53.3812	0.0373728	1.99501	179.394	304.618	1.23604	66.2448	1004.06	0.0853816	0.194783	0.0129887	0.0363805	0.999229	3.81696	3.74756	0.83147	2.43135	14.1784	67.8165	0.0230556	1.56355	68.9211	19.1877	42.4738	67.9174	101.695	0.0290865	0.0668147	0.0221195	0.0230841	0.0252531	1.58629	0.308688	1.08627	1.56124	2.24589	88.1834	0.0224231	1.97734	114.094	70.6222	52.3828	91.4897	330.045	0.0227981	0.0190153	0.0137358	0.0225243	0.0283893
AAGTTTGCTAAAAGTCGCATG	132.01	0.021952	2.89789	296.418	307.845	38.1662	162.024	1048.67	0.0226786	0.00861533	0.0114581	0.0217061	0.0437267	4.9153	3.54638	1.47297	3.7155	13.341	72.1563	0.0216022	1.55873	76.117	24.6618	40.8224	72.7463	130.362	0.0217507	0.00295759	0.0172698	0.0215202	0.0274319	1.60652	0.367372	1.05269	1.56504	2.45588	80.9234	0.019795	1.60188	95.9763	53.5979	46.9734	83.9031	244.189	0.0195853	0.00247011	0.0120403	0.019708	0.023812
AAGTTTGCTAAAAGTCGCCAG	43.4741	0.0271205	1.17904	741.123	1760.16	0.738073	58.6822	4354.67	0.111385	0.261446	0.00776603	0.0259159	0.999919	7.47726	14.5848	0.597195	1.58947	38.8251	101.605	0.0215715	2.19178	110.781	44.1087	52.9301	102.546	221.036	0.0227104	0.0278633	0.0167914	0.0215785	0.0278265	2.33215	0.740344	1.34215	2.2105	4.07774	184.578	0.0186447	3.4414	212.685	105.353	58.0409	197.423	430.43	0.0195294	0.00592578	0.0122204	0.0182488	0.0343961
AAGTTTGCTAAAAGTCGCGAG	80.6826	0.0304577	2.45741	530.73	703.299	8.08898	103.58	2503.51	0.0453566	0.0948716	0.0118113	0.0290116	0.171044	8.52592	8.82521	1.21678	3.29527	33.2982	123.382	0.0247473	3.05338	134.71	59.4674	64.6635	120.708	285.617	0.0287274	0.0488588	0.0156597	0.0248896	0.0318825	3.1766	0.823539	1.98929	3.0635	5.20008	165.919	0.0227933	3.78184	173.223	64.8123	89.9724	160.938	328.202	0.0233879	0.00456697	0.0152562	0.0230221	0.0295977
AAGTTTGCTAAAAGTCGCTAG	53.9051	0.0323479	1.74372	113.169	147.416	2.26158	61.7282	539.559	0.0627095	0.152012	0.0123626	0.0315014	0.480256	2.49901	1.77229	0.903882	1.89126	7.73741	61.2936	0.0227148	1.39227	64.7313	27.1377	27.5813	59.4069	132.115	0.0287361	0.0623588	0.0155125	0.0231577	0.0334981	1.43127	0.376135	0.916605	1.3779	2.35248	67.7943	0.0176226	1.19471	104.095	103.061	42.0499	70.4529	477.492	0.017251	0.00298784	0.00863292	0.0176034	0.0221221
AAGTTTGCTAAAAGTCGGAAG	31.4803	0.233041	7.3362	49.0486	57.8056	3.43219	34.0913	181.452	0.397333	0.339122	0.0872329	0.234909	1	8.57495	4.04243	3.2603	7.63672	18.479	55.5034	0.0201895	1.12059	62.9085	28.61	30.4129	55.5539	141.598	0.0246581	0.0533671	0.0117873	0.0202578	0.0304455	1.177	0.208285	0.883114	1.13661	1.72739	43.1692	0.0424269	1.83154	60.8928	65.0607	21.2356	45.7975	297.356	0.0426329	0.010901	0.0165732	0.0420572	0.0657649
AAGTTTGCTAAAAGTCGTAAG	50.6971	0.629357	31.9066	83.2545	82.9761	15.7666	53.3083	305.038	0.665256	0.261932	0.20989	0.639543	1	39.634	18.8719	13.9834	35.3443	83.6666	39.312	0.0360949	1.41896	52.4701	41.1221	1.07852	42.5408	155.289	0.0906514	0.200026	0.01577	0.0353135	0.993915	1.53915	0.481193	0.928321	1.43396	2.77555	80.9834	0.118889	9.62803	108.437	69.0036	26.8807	88.1638	284.18	0.12414	0.0504248	0.0693198	0.118024	0.236353
AAGTTTGCTAAAAGTCTCAAG	28.7023	0.194834	5.59218	47.9975	62.371	3.24034	30.4313	197.205	0.34088	0.321979	0.0619084	0.194694	1	6.57306	3.05862	2.83668	5.80894	13.5186	39.565	0.0307271	1.21572	56.6808	43.964	2.29455	44.5787	162.44	0.0586688	0.136239	0.0137297	0.0296556	0.40588	1.36702	0.407108	0.856482	1.27722	2.3565	51.3626	0.0424342	2.17953	77.0947	73.3537	18.8399	55.6765	325.786	0.0442428	0.0181221	0.0175011	0.0415106	0.0940752
AAGTTTGCTAAAAGTGGCAAG	56.0969	0.0225897	1.26721	93.9771	129.634	10.2111	60.8017	391.533	0.0352609	0.0932179	0.0106057	0.0221793	0.073851	1.64616	1.11369	0.652169	1.31649	4.3803	88.2261	0.0145605	1.28461	86.2669	30.3418	31.8239	83.594	150.291	0.0300992	0.104932	0.0124895	0.0146429	0.0330264	1.27797	0.356281	0.812368	1.23891	2.10141	63.6796	0.0173321	1.1037	75.7953	46.9957	25.5093	68.4422	186.865	0.0174357	0.0026109	0.0102583	0.0174494	0.0229519
AAGTTTGCTAAAAGTTGCAAG	48.3976	0.0310699	1.50371	187.902	347.65	11.7149	54.1604	1317.21	0.0355936	0.028959	0.00998992	0.0302681	0.0979573	3.09692	3.49146	1.00019	1.61324	13.7179	55.4886	0.024895	1.38139	63.8241	30.7454	27.2703	57.2927	142.842	0.0260005	0.0201816	0.0160581	0.0245959	0.0402933	1.47252	0.352934	0.999588	1.41268	2.26591	54.2979	0.0193585	1.05113	100.315	151.894	20.5071	59.1058	569.835	0.0196418	0.00463476	0.00844839	0.019454	0.029031
AAGTTTGCTAAAATTCGCAAG	55.0368	0.025373	1.39645	282.263	540.701	9.06419	66.2773	2218.26	0.0339184	0.0705022	0.0088363	0.0246451	0.0961317	3.68626	4.92394	0.815469	1.59941	20.9511	80.8626	0.0218138	1.76392	85.7529	28.0426	48.8861	80.2866	152.324	0.02201	0.00333021	0.0169809	0.0219907	0.0265924	1.82931	0.438091	1.234	1.7587	2.84234	99.2887	0.0202696	2.01254	150.438	120.646	35.035	103.297	498.434	0.0205836	0.0050119	0.0100999	0.020705	0.0293871
AAGTTTGCTAAACGTCGCAAG	24.0219	0.0456379	1.09631	94.9693	240.664	0.689375	28.5141	831.081	0.173959	0.312631	0.0092816	0.0428496	1	1.82761	1.94932	0.621549	1.21551	7.76201	31.0191	0.0249542	0.774058	37.9741	32.8489	4.93994	30.9158	106.593	0.0387114	0.0802052	0.0126836	0.0255838	0.0921594	0.826196	0.241878	0.485137	0.78455	1.37474	38.521	0.0238532	0.918852	52.7139	47.3304	15.1289	41.2486	213.85	0.0247515	0.00966746	0.00847089	0.0233681	0.052408
AAGTTTGCTAAAGGTCGCAAG	63.4242	0.023632	1.49884	111.636	189.598	25.6151	66.4357	528.858	0.0237414	0.00545026	0.0110676	0.0234639	0.0351179	2.06661	1.72641	0.863996	1.5669	6.54096	70.4901	0.015144	1.0675	75.7248	40.1661	20.1139	68.3225	173.347	0.0261331	0.0830571	0.00900023	0.0154838	0.0295122	1.10769	0.381788	0.55558	1.04549	1.99198	77.7072	0.0161486	1.25486	121.245	111.983	36.049	80.3196	468.266	0.0162733	0.00420541	0.00825704	0.0161441	0.0241906
AAGTTTGCTAAATGTCGCAAG	29.0249	0.0434235	1.26036	72.9296	130.802	1.17569	33.8869	342.821	0.133817	0.263439	0.0108231	0.0401425	0.999998	1.70181	1.26164	0.911371	1.31565	4.12633	84.6494	0.0187947	1.59096	86.1468	24.4325	46.5185	84.1548	139.145	0.0254428	0.0675655	0.0150805	0.0189714	0.0225446	1.61513	0.324244	1.01631	1.6059	2.28099	49.3241	0.022688	1.11906	61.6902	44.2211	28.5126	53.2535	205.266	0.022453	0.00433818	0.0102824	0.0222785	0.0316741
AAGTTTGCTAACAATCGCAAG	39.1659	0.0363935	1.42538	57.5577	107.689	0.863999	39.2254	195.234	0.0761434	0.164914	0.0176208	0.0370766	0.956909	1.65897	0.989361	0.723967	1.40696	3.50705	47.0002	0.0173245	0.814257	58.0827	42.9421	0.484875	51.2217	140.897	0.0497421	0.155765	0.0114626	0.0171504	0.826549	0.896658	0.321322	0.347618	0.86282	1.60024	64.1872	0.0169763	1.08966	80.6744	60.4036	38.5976	67.1072	268.423	0.0167159	0.00177677	0.00868243	0.0168847	0.0188037
AAGTTTGCTAACACTCGCAAG	46.1499	0.0258792	1.19432	77.7302	164.711	0.627803	47.6017	301.607	0.0616321	0.162976	0.0118266	0.0260334	0.946285	1.52163	1.17905	0.521856	1.19576	3.86277	66.6317	0.0186904	1.24537	66.5651	33.3132	7.41416	64.2113	134.364	0.0345208	0.101366	0.0156179	0.0192679	0.0574522	1.27607	0.502129	0.458942	1.20921	2.41469	110.191	0.013341	1.47006	146.751	81.2936	50.5478	120.285	362.515	0.0137902	0.0144638	0.00922619	0.013026	0.0215547
AAGTTTGCTAACAGACGCAAG	43.5771	0.0311495	1.35741	66.1886	74.0874	0.898868	47.5864	226.224	0.0679416	0.167963	0.0133792	0.0311192	0.977278	1.58558	0.750122	0.699493	1.44664	3.0368	28.5735	0.0183385	0.523996	39.6207	32.9345	0.466455	31.0321	101.038	0.0883229	0.228771	0.0086432	0.0176779	0.974005	0.571772	0.135562	0.352272	0.555041	0.870685	36.6897	0.0177086	0.649722	55.1731	78.8422	0.303549	40.7668	266.309	0.0697964	0.205538	0.00630415	0.0174185	0.948383
AAGTTTGCTAACAGCCGCAAG	28.3667	0.14548	4.12679	42.3074	39.5912	3.19697	30.2337	148.744	0.26122	0.290913	0.0480734	0.141678	1	4.54891	1.337	2.78686	4.23012	7.73609	53.6495	0.0273752	1.46867	62.5217	33.7139	11.0715	55.6847	134.988	0.0373383	0.0695704	0.0164427	0.0270438	0.0950997	1.53788	0.355233	1.03334	1.47538	2.38984	50.6193	0.0314088	1.58989	58.7867	31.0483	36.7554	52.4642	168.086	0.0308443	0.0038077	0.0153544	0.031084	0.0364167
AAGTTTGCTAACAGGCGCAAG	75.5437	0.0212518	1.60544	99.9615	79.7095	17.456	77.5988	292.003	0.0230085	0.0109794	0.0119963	0.0213164	0.0423573	1.89046	0.939722	0.699989	1.64519	3.97295	49.4137	0.0222569	1.0998	54.3665	37.8937	0.480998	49.5313	142.973	0.0781278	0.207028	0.0117281	0.0235776	0.945671	1.13686	0.413794	0.396778	1.12516	1.86112	60.5339	0.0197202	1.19374	70.9433	40.2577	24.0693	63.4996	173.924	0.0199282	0.00276487	0.0122985	0.019681	0.0260316
AAGTTTGCTAACAGTAGCAAG	33.596	0.0394566	1.32558	110.239	328.976	1.05913	39.5561	707.302	0.0931404	0.202966	0.0108102	0.0376005	0.998965	2.17353	2.88988	0.857998	1.43344	8.9047	54.5835	0.0207024	1.13001	60.0935	30.0202	19.2062	55.7591	127.672	0.0241692	0.0401846	0.0145768	0.0210566	0.0338464	1.19155	0.351533	0.619875	1.14224	1.9621	67.8906	0.018508	1.25652	94.3849	72.0495	31.4472	71.4529	315.92	0.0185994	0.00447918	0.0094471	0.0187047	0.0263442
AAGTTTGCTAACAGTCACAAG	30.58	0.118823	3.63362	50.1117	73.5352	1.89743	31.0191	213.391	0.260606	0.311128	0.0393432	0.120464	1	4.32301	2.24593	1.76699	3.74482	9.69974	78.0488	0.0212169	1.65595	84.3041	42.6083	29.1919	74.4378	190.424	0.0309948	0.0830528	0.0122985	0.0214903	0.037283	1.69572	0.468682	1.0473	1.63166	2.78212	59.9361	0.0269794	1.61704	78.3842	61.4816	40.5726	63.4389	303.112	0.026484	0.00436605	0.0126083	0.0266783	0.0345784
AAGTTTGCTAACAGTCCCAAG	27.935	0.0898202	2.50913	50.899	69.5268	1.54415	32.6661	191.425	0.227148	0.320116	0.0263833	0.0867348	1	2.9981	1.35704	1.3823	2.65219	5.87113	34.9422	0.0329524	1.15143	43.4872	38.4215	0.902238	36.6644	119.773	0.0700368	0.159206	0.0159661	0.0324646	0.811416	1.2557	0.457757	0.600217	1.16884	2.32075	208.611	0.0138317	2.88544	232.856	106.518	97.5272	209.811	469.469	0.0141254	0.00226598	0.0101094	0.0140136	0.0181796
AAGTTTGCTAACAGTCGAAAG	29.9557	0.256518	7.68416	44.5952	47.3613	4.57014	31.4931	168.369	0.382107	0.301133	0.0969969	0.256038	1	8.73124	3.5485	4.20487	7.84903	16.9889	29.0262	0.0336724	0.97738	44.2649	49.4424	0.58651	32.843	152.201	0.15841	0.309074	0.0144662	0.0319466	0.999897	1.12363	0.46108	0.520389	1.00627	2.33584	80.7694	0.0375295	3.03123	94.6646	46.9674	45.6036	83.4014	227.051	0.0373527	0.00539262	0.025493	0.0374378	0.0474084
AAGTTTGCTAACAGTCGCAAA	74.6053	0.0385521	2.87619	135.84	142.136	24.4724	83.5163	538.667	0.039972	0.0163828	0.018494	0.0381008	0.0771709	4.0965	2.55982	1.56774	3.12561	11.0438	62.5926	0.0282452	1.76794	74.6532	53.8937	15.4541	61.0693	214.558	0.0328888	0.0426671	0.0163379	0.0293247	0.0571137	1.94384	0.865419	0.819866	1.79378	4.104	100.202	0.0205556	2.05971	177.652	148.705	23.404	114.259	543.315	0.0214892	0.00921304	0.0105071	0.020481	0.0412903
AAGTTTGCTAACAGTCGCAAC	50.2496	0.0302462	1.51986	97.3557	122.599	13.3445	54.6992	505.804	0.0337052	0.0201564	0.011443	0.0297972	0.0867161	2.05801	1.26211	1.04571	1.617	6.06862	38.6483	0.0276451	1.06843	46.1206	33.4545	0.728181	40.2742	127.289	0.0777298	0.192161	0.0153908	0.0273359	0.96026	1.13707	0.374621	0.559302	1.07679	2.03326	51.3413	0.0221984	1.13969	65.6315	53.5697	30.0021	52.863	250.865	0.0228739	0.0239264	0.0100417	0.0222155	0.0312725
AAGTTTGCTAACAGTCGCAAG	44.4395	0.593459	26.373	70.5882	68.8526	13.7924	45.9955	250.322	0.64056	0.26799	0.204815	0.603506	1	31.9729	14.3319	12.2591	28.8822	66.136	45.4211	0.0312398	1.41895	52.9977	33.6036	3.77138	46.0986	134.766	0.052621	0.109332	0.016236	0.0310608	0.249646	1.48508	0.427153	0.904092	1.40371	2.52493	80.1186	0.105525	8.4545	95.0464	49.7421	31.9453	84.8146	210.171	0.109243	0.0398041	0.067413	0.105245	0.182512
AAGTTTGCTAACAGTCGCAAT	20.8746	0.0625099	1.30487	109.864	462.014	1.14806	25.2151	1223.97	0.151713	0.260645	0.0106138	0.0568187	0.99999	2.26737	4.10723	0.982923	1.36138	14.2041	39.9897	0.0350729	1.40255	52.9257	50.9036	0.770062	38.9835	182.289	0.0837858	0.188589	0.0156123	0.0369806	0.971415	1.57275	0.694452	0.686058	1.41347	3.24531	111.115	0.0210586	2.33994	139.353	68.0138	60.2185	119.988	331.923	0.0208327	0.00356776	0.0146136	0.0208034	0.0285278
AAGTTTGCTAACAGTCGCACG	87.0099	0.0222188	1.93326	205.258	471.567	13.4576	98.9841	1048.17	0.029741	0.0649627	0.0103138	0.0220365	0.0692602	3.10231	4.35432	0.82946	2.25661	12.5249	52.8048	0.0207349	1.0949	56.6884	27.9184	26.1129	51.6449	111.122	0.0242669	0.0433421	0.0168855	0.0208424	0.0278521	1.13706	0.331922	0.701795	1.08744	1.90082	69.9994	0.0202881	1.42015	112.939	80.1306	19.2515	77.4432	295.268	0.0217566	0.0118142	0.0108857	0.0198329	0.0565914
AAGTTTGCTAACAGTCGCAGG	152.056	0.0241054	3.66537	369.321	562.681	32.982	187.646	2207.59	0.0257862	0.0110178	0.0118649	0.0240808	0.0524437	6.47533	7.01344	1.43138	4.71286	28.5524	63.3872	0.0284447	1.80303	64.1364	29.6216	18.8952	60.5633	129.377	0.0373587	0.0761115	0.0224002	0.0289761	0.047585	1.82947	0.66019	0.872484	1.75232	3.39438	65.8427	0.032804	2.1599	74.7385	32.7332	37.6987	68.3745	144.791	0.0334034	0.0202883	0.0227421	0.0324378	0.0470402
AAGTTTGCTAACAGTCGCATG	30.9728	0.0268768	0.832448	132.889	352.478	4.57212	37.2465	1482.49	0.0424676	0.0990502	0.00682893	0.0250918	0.146144	1.69484	2.40455	0.581956	0.879871	10.4215	63.8518	0.0205751	1.31375	66.0416	27.7555	22.4811	62.6169	130.114	0.028569	0.0727505	0.0166988	0.0207864	0.0327312	1.35153	0.420237	0.696947	1.29884	2.34457	90.0006	0.018225	1.64026	119.713	64.9334	43.1178	97.7848	293.335	0.0181588	0.00486694	0.0113171	0.0178471	0.0298002
AAGTTTGCTAACAGTCGCCAG	73.8046	0.0292686	2.16016	242.38	477.733	0.973131	80.5329	1672.38	0.0626211	0.160293	0.00877625	0.0295034	0.945337	4.01529	4.30797	0.758802	2.4708	16.2728	55.1116	0.0299742	1.65193	64.1468	34.2988	19.1661	58.3228	138.94	0.0316062	0.0128467	0.0194988	0.029733	0.0563626	1.78574	0.523662	0.91715	1.70668	2.89106	160.014	0.0204981	3.27998	189.128	101.173	73.9994	160.276	452.254	0.0210448	0.00477619	0.0131292	0.0207228	0.0267131
AAGTTTGCTAACAGTCGCGAG	48.7801	0.0397971	1.94131	147.474	235.767	1.30133	58.231	804.343	0.0807555	0.172651	0.0121714	0.0384768	0.990157	3.2657	2.66798	0.996944	2.24631	10.7646	72.0638	0.0251947	1.81563	86.6748	56.8494	17.0292	71.458	232.036	0.0352099	0.0809458	0.0118083	0.0253346	0.0673995	1.93936	0.697663	1.06269	1.81232	3.52459	215.594	0.0176042	3.79536	231.233	104.322	74.7892	221.734	470.101	0.0182323	0.00466727	0.0126362	0.0177106	0.0263836
AAGTTTGCTAACAGTCGCTAG	53.9683	0.0325178	1.75493	93.2118	114.737	16.6813	58.6369	426.573	0.0349009	0.0195227	0.0131054	0.0319698	0.076414	2.27406	1.31598	1.09554	1.86129	5.95485	56.7909	0.0209359	1.18897	63.0033	31.4173	19.1817	57.2107	130.158	0.0304342	0.0772253	0.0130312	0.0208667	0.044913	1.22713	0.266766	0.816188	1.20131	1.8187	80.6387	0.0172653	1.39226	110.404	78.3875	33.4828	86.5434	344.329	0.0173526	0.00391313	0.00962462	0.0174154	0.0248469
AAGTTTGCTAACAGTCGGAAG	38.2236	0.238622	9.12099	56.559	61.4699	4.8162	39.3863	217.682	0.345893	0.272355	0.0889715	0.242193	1	10.4869	4.7706	4.32406	9.41527	22.2809	26.0466	0.0304938	0.794257	32.0913	28.3442	1.97483	27.7082	75.0121	0.0540722	0.113986	0.0156187	0.0291789	0.306388	0.837416	0.197863	0.588534	0.815852	1.238	72.1565	0.0390969	2.82109	84.0624	37.4563	44.8397	73.8449	185.518	0.0389552	0.00688626	0.0248947	0.0390799	0.050726
AAGTTTGCTAACAGTCGTAAG	49.7275	0.67342	33.4875	76.8805	68.7111	17.4185	51.8318	266.45	0.694834	0.252433	0.233008	0.682315	1	40.4326	17.2013	15.543	37.3179	80.5119	35.79	0.0337094	1.20646	45.7109	35.7457	0.972761	36.8596	136.68	0.0906503	0.200774	0.013498	0.0332445	0.987924	1.27177	0.30739	0.860704	1.20879	2.03451	103.995	0.11336	11.7888	123.18	61.5086	39.4761	110.007	267.697	0.117717	0.0435972	0.0758262	0.113026	0.194511
AAGTTTGCTAACAGTCTCAAG	20.1268	0.277447	5.58411	33.5408	39.1793	3.74969	21.6097	134.538	0.424485	0.340199	0.0817636	0.267918	1	6.33005	1.95385	3.34927	6.08307	10.902	44.456	0.0237777	1.05706	53.1206	34.782	7.23069	47.5604	130.563	0.0320342	0.0534128	0.0146763	0.023445	0.0977692	1.13182	0.350923	0.697431	1.06972	1.98368	60.3751	0.0406081	2.45172	84.327	65.3941	19.8734	64.9076	277.839	0.0429821	0.017436	0.0190377	0.0402865	0.0879795
AAGTTTGCTAACAGTGGCAAG	104.928	0.0163998	1.72079	309.594	347.335	13.5561	123.772	1187.58	0.0242317	0.0668175	0.00617455	0.016098	0.0663359	3.12001	2.13741	0.748274	2.28512	7.8235	49.3763	0.0200956	0.992244	59.2073	39.8061	1.00417	53.803	154.032	0.0515064	0.154536	0.0116553	0.0200026	0.706653	1.05734	0.385892	0.585387	0.997881	1.98772	84.3422	0.0144706	1.22048	107.815	64.2713	27.228	91.1212	273.071	0.0148636	0.0043037	0.0086083	0.0144373	0.0252058
AAGTTTGCTAACAGTTGCAAG	62.5049	0.0262231	1.63907	89.0456	103.86	18.9999	64.6156	330.706	0.0274566	0.0100964	0.0125879	0.0266843	0.0461904	1.94516	1.07801	0.812832	1.70461	3.97309	67.4953	0.0174728	1.17934	72.9878	27.0859	33.1901	69.0367	136.243	0.0220173	0.056761	0.0123723	0.0175747	0.0235946	1.23376	0.263858	0.739347	1.22604	1.74695	93.1568	0.0156043	1.45365	123.482	81.7221	43.4217	96.9525	358.234	0.0162309	0.0190516	0.0092128	0.0157888	0.0205553
AAGTTTGCTAACATTCGCAAG	62.2198	0.0269084	1.67424	190.91	324.391	10.7656	74.0563	1174.53	0.0354212	0.0731886	0.0109161	0.0262084	0.0825952	3.1983	3.16609	0.804331	1.93517	13.5503	61.3934	0.0222143	1.36381	63.3047	24.6199	25.3296	59.7727	117.264	0.0289874	0.0639854	0.018086	0.0222525	0.0379178	1.38905	0.378657	0.890543	1.33968	2.29945	114.723	0.0165677	1.9007	142.069	76.0546	42.6356	124.257	334.547	0.0166694	0.00294162	0.0102609	0.0167656	0.0212839
AAGTTTGCTAACCGTCGCAAG	33.4058	0.0378413	1.26412	87.7384	160.065	0.895875	38.3719	604.51	0.0984563	0.216525	0.0109428	0.0359889	0.995724	1.96157	1.77717	0.717452	1.34355	7.90645	53.6969	0.0205189	1.1018	58.1271	30.6016	16.7749	54.2113	121.103	0.0294937	0.0757964	0.0170636	0.020527	0.0353252	1.15471	0.349909	0.608804	1.10212	1.95839	40.7836	0.0184744	0.753452	53.8813	51.562	22.3444	41.6678	220.049	0.0190751	0.0162635	0.0069675	0.0185035	0.0269378
AAGTTTGCTAACGGTCGCAAG	56.8563	0.0295556	1.68042	113.305	159.766	0.862086	64.1706	500.715	0.0675951	0.172446	0.0116411	0.0290928	0.971474	2.3975	1.63324	0.651611	1.84405	6.31356	34.938	0.0244948	0.8558	40.7698	26.7012	0.609061	38.383	98.2646	0.068001	0.175263	0.0135878	0.0240741	0.938978	0.902644	0.240139	0.437284	0.91375	1.35564	41.7978	0.0236174	0.987155	59.2627	67.4436	18.3347	45.0119	266.332	0.0238782	0.00631934	0.00930733	0.0232567	0.0366711
AAGTTTGCTAACTGTCGCAAG	32.8354	0.0305327	1.00255	82.98	218.043	4.97383	37.982	701.797	0.0446994	0.0944477	0.00826468	0.0290791	0.146468	1.46401	1.56713	0.689075	1.05926	6.04277	68.191	0.0211053	1.43919	74.7579	35.9976	16.856	69.543	153.105	0.0351117	0.102411	0.0145686	0.0211491	0.0481597	1.49604	0.405178	0.798482	1.4631	2.41545	91.7218	0.0169972	1.55901	98.7294	35.7451	49.8595	91.4378	179.546	0.0176918	0.0192629	0.0125759	0.0170166	0.0223175
AAGTTTGCTAAGAATCGCAAG	45.6636	0.0239749	1.09478	74.9816	89.3018	17.6128	47.5036	334.794	0.0249957	0.0101075	0.00907026	0.0238349	0.0506559	1.34831	0.703939	0.866176	1.12917	3.23388	38.6041	0.0196751	0.759537	44.7335	28.172	1.24087	40.7868	113.717	0.045073	0.124538	0.011088	0.0192713	0.434526	0.792198	0.207771	0.497416	0.760838	1.3131	58.3987	0.0153842	0.898416	67.0189	38.6887	30.3179	61.4305	199.791	0.0158758	0.0158823	0.00788478	0.0153296	0.0200865
AAGTTTGCTAAGACTCGCAAG	44.6915	0.0257157	1.14927	83.2913	131.196	11.8973	49.3655	483.397	0.0302065	0.0429343	0.00933208	0.0252359	0.0697903	1.5506	1.16677	0.721308	1.20221	5.34713	57.943	0.0171124	0.991542	59.1289	25.2996	17.3046	57.3345	109.382	0.0257401	0.0729716	0.0159527	0.0172122	0.0271308	1.01879	0.320098	0.489362	0.985194	1.7582	67.637	0.0172981	1.16999	79.7535	36.9105	39.6077	71.2606	180.194	0.0172015	0.00295049	0.0110185	0.0172996	0.0225056
AAGTTTGCTAAGAGACGCAAG	61.9207	0.0265591	1.64456	122.806	167.951	10.7921	62.0721	631.9	0.0320274	0.0387317	0.00978374	0.0279973	0.0747719	2.33103	1.62722	0.756729	1.75684	6.79372	107.6	0.0135368	1.45656	103.698	29.424	44.2999	102.622	161.343	0.0274452	0.102582	0.0118934	0.0136636	0.0248003	1.43129	0.33101	0.924754	1.41127	2.17573	48.8568	0.0230364	1.12548	60.2205	36.8406	24.1006	50.6646	167.392	0.0251022	0.0312076	0.0123961	0.023052	0.0368361
AAGTTTGCTAAGAGCCGCAAG	52.7935	0.0267929	1.41449	114.967	151.779	5.39101	58.6323	545.127	0.0472971	0.119151	0.0080615	0.026077	0.174446	1.96038	1.21116	0.868825	1.5015	5.11436	45.1659	0.0195856	0.884601	53.584	35.4258	20.5554	44.87	146.866	0.0207063	0.0193862	0.0094656	0.0199177	0.031473	0.948085	0.266129	0.623296	0.896633	1.68064	75.7729	0.0168306	1.27531	84.6367	39.4144	39.0405	77.6569	172.589	0.0192101	0.0406248	0.0126174	0.0170674	0.0215748
AAGTTTGCTAAGAGGCGCAAG	64.6824	0.0230773	1.49269	190.401	390.576	0.652107	70.5485	1288.51	0.0598837	0.17287	0.00803862	0.0231274	0.945896	2.68117	3.12057	0.485641	1.65405	11.1972	47.2242	0.0160861	0.759653	65.6264	47.7988	2.28465	50.7245	170.45	0.0348831	0.0976807	0.00736903	0.0156111	0.23744	0.840038	0.223483	0.503586	0.798515	1.37162	77.0234	0.0162936	1.25499	128.062	130.017	7.40795	86.035	511.449	0.0306569	0.104839	0.00739251	0.0163613	0.0683137
AAGTTTGCTAAGAGTAGCAAG	62.3092	0.0259817	1.6189	216.923	302.282	17.6452	73.8236	1059.28	0.0271073	0.0142337	0.0105258	0.0253755	0.0646927	3.47885	3.28337	1.02674	1.78205	12.4018	97.9592	0.0183381	1.79639	102.158	47.3987	34.3062	94.2626	206.799	0.0276137	0.0807059	0.0115885	0.0187268	0.026873	1.83908	0.593019	0.915284	1.76364	3.13156	96.1414	0.0183321	1.76248	116.294	56.2408	55.3974	101.419	278.054	0.0181139	0.00304923	0.0120198	0.0181121	0.0247037
AAGTTTGCTAAGAGTCACAAG	69.141	0.0316324	2.1871	149.038	165.716	19.9369	77.4729	621.859	0.0337638	0.0173475	0.013204	0.031126	0.0813657	3.27164	2.09784	1.54727	2.36752	9.04383	47.8444	0.0232264	1.11126	55.1678	27.4443	18.5137	51.0382	115.952	0.026811	0.0401442	0.0148023	0.0228193	0.0455263	1.17833	0.244408	0.764859	1.1597	1.72288	66.2012	0.0210531	1.39374	85.4233	61.8535	9.06009	74.6198	220.517	0.0347584	0.102821	0.0119715	0.0210372	0.0576673
AAGTTTGCTAAGAGTCCCAAG	86.7952	0.0225265	1.95519	115.93	114.092	23.4083	86.394	320.84	0.0236279	0.00731945	0.012132	0.0226052	0.0386283	2.30692	1.22468	0.869426	2.02417	4.65333	60.0205	0.0179788	1.0791	71.4417	41.9224	27.6353	61.7676	181.306	0.0200478	0.0337606	0.0106895	0.0182324	0.02581	1.17956	0.357409	0.682982	1.11627	2.09251	63.8984	0.023443	1.49797	75.2912	43.6672	32.7255	68.2957	164.24	0.023346	0.00304194	0.014173	0.0232736	0.0289549
AAGTTTGCTAAGAGTCGAAAG	43.2338	0.0393875	1.70287	64.7025	77.8775	2.23647	46.3169	333.47	0.0669502	0.139545	0.01495	0.038898	0.39107	2.0185	0.992136	0.856032	1.7805	4.79512	43.8928	0.0200118	0.878375	49.4171	25.0492	22.5913	42.9751	117.1	0.0258769	0.0587862	0.0109826	0.0202145	0.0308351	0.91216	0.16562	0.696316	0.879522	1.31703	52.8596	0.0215018	1.13658	69.5801	51.3878	25.6483	54.1642	212.912	0.0217418	0.0057104	0.0105731	0.0216583	0.0323481
AAGTTTGCTAAGAGTCGCAAA	114.773	0.0195815	2.24742	248.17	288.396	22.8475	131.98	990.296	0.0217871	0.014531	0.00863631	0.0194366	0.0502983	3.443	2.33296	0.926328	2.76815	10.4362	44.3856	0.0287529	1.27621	52.8227	30.8551	18.5674	45.5801	135.156	0.0306931	0.0215219	0.0161071	0.0284386	0.0549495	1.35698	0.320059	0.962132	1.28485	2.16876	83.1639	0.0197046	1.63871	122.895	94.3655	41.3312	91.0221	417.788	0.0194131	0.00410627	0.0110347	0.019472	0.027926
AAGTTTGCTAAGAGTCGCAAC	28.6855	0.0378257	1.08505	70.0062	170.123	1.85105	32.327	557.963	0.0681543	0.144747	0.0095428	0.0357013	0.382599	1.51233	1.34456	0.731558	1.15712	5.71688	76.2858	0.0241913	1.84545	78.1517	29.2424	31.0695	74.9163	142.683	0.0314158	0.0722398	0.0166998	0.024605	0.0355809	1.85421	0.426685	1.04711	1.85521	2.67284	99.5446	0.0178871	1.78057	136.313	89.6803	26.4726	109.601	367.207	0.0185865	0.00609127	0.00955174	0.0179303	0.0323794
AAGTTTGCTAAGAGTCGCAAG	22.9092	0.183376	4.201	40.6952	56.778	2.70992	24.7934	178.304	0.346934	0.342585	0.0483363	0.180664	1	4.93318	2.07845	2.38758	4.42147	9.8999	51.6368	0.0187648	0.968953	55.8083	26.3853	14.8714	52.3147	120.205	0.0277689	0.0717213	0.0128729	0.0187171	0.0448964	1.00068	0.257345	0.616981	0.964343	1.6176	67.6315	0.03161	2.13783	79.0623	38.541	46.9605	69.1264	182.886	0.0313109	0.0050416	0.0184246	0.031537	0.039721
AAGTTTGCTAAGAGTCGCAAT	63.6596	0.0245314	1.56166	187.53	296.054	15.0774	72.6243	987.491	0.0277563	0.0233705	0.00938454	0.0240439	0.0667025	2.86898	2.68202	0.889747	1.70156	10.7215	69.0176	0.0219787	1.51692	80.9543	41.0171	26.4104	72.6212	178.085	0.0234022	0.020945	0.0145043	0.0216898	0.0400495	1.64125	0.490403	0.984295	1.53968	2.81562	121.219	0.0204795	2.4825	146.123	76.8273	46.0836	130.736	349.8	0.0206452	0.00372383	0.0137625	0.0204822	0.0280903
AAGTTTGCTAAGAGTCGCACG	796.401	0.0129191	10.2888	609.308	563.478	23.9662	524.407	1764.27	0.0173296	0.00918512	0.00873787	0.0154564	0.0383331	7.2833	5.65519	0.785368	8.13532	17.5576	59.49	0.0245371	1.45971	60.3271	23.2624	29.989	58.0023	113.832	0.0327804	0.0765887	0.0205715	0.0249398	0.0324316	1.48457	0.431725	0.94561	1.42672	2.54375	192.826	0.0160751	3.09969	214.118	102.849	63.7643	202.382	441.245	0.0167182	0.00440566	0.0105543	0.0161241	0.0254231
AAGTTTGCTAAGAGTCGCAGG	63.4737	0.02705	1.71696	216.377	524.578	0.604031	67.5805	1851.72	0.0764787	0.200953	0.0108069	0.027481	0.982176	3.68163	5.56673	0.536938	1.87091	20.1727	62.1281	0.0313052	1.94494	65.8101	34.9923	12.8229	60.6003	145.073	0.0461339	0.100522	0.0217689	0.0316975	0.0870194	1.99009	0.702117	1.0289	1.88604	3.61391	88.7378	0.0273753	2.42922	133.56	99.7782	36.4433	97.7788	419.567	0.0284136	0.0284844	0.0163547	0.02674	0.0487695
AAGTTTGCTAAGAGTCGCATG	74.4087	0.021482	1.59845	529.202	683.734	0.676372	103.91	2304.72	0.0719565	0.201984	0.00783129	0.0208974	0.989824	6.09678	6.0856	0.512611	2.48912	20.79	65.1026	0.0232046	1.51068	65.8647	26.2569	18.1342	65.0758	122.914	0.0305924	0.0680421	0.0183213	0.023351	0.044312	1.51816	0.424059	0.753177	1.50085	2.41923	165.027	0.0153714	2.5367	198.374	96.125	80.8071	174.738	439.124	0.0154643	0.00259063	0.010717	0.0154173	0.0205998
AAGTTTGCTAAGAGTCGCCAG	51.7703	0.0227959	1.18015	593.063	978.591	0.548063	71.7511	3356.08	0.100703	0.254722	0.00733789	0.0221067	0.999886	6.01677	8.19692	0.499099	1.66383	30.7343	94.4278	0.019114	1.8049	121.507	92.804	26.1482	91.1223	364.659	0.0257692	0.0661204	0.0081374	0.0193929	0.0359595	2.01621	0.879593	0.91767	1.84902	4.18997	163.145	0.0187061	3.05179	168.556	59.7075	64.2203	165.279	294.387	0.019918	0.0274287	0.0138316	0.0190257	0.0224433
AAGTTTGCTAAGAGTCGCGAG	37.7211	0.0206149	0.777616	918.304	2114.69	0.394016	54.5822	5577.4	0.16079	0.331835	0.00563556	0.0193191	0.999655	7.47636	15.3061	0.339054	1.07231	35.705	96.1132	0.0209853	2.01697	110.7	67.8915	24.9314	91.7368	278.009	0.0281577	0.0677196	0.010148	0.0212779	0.0451281	2.12556	0.821944	1.05345	1.97723	4.00078	141.411	0.0202109	2.85804	184.989	126.372	63.2783	145.458	489.494	0.0209024	0.00585702	0.0105959	0.0204302	0.0294252
AAGTTTGCTAAGAGTCGCTAG	39.8735	0.0265468	1.05851	173.238	383.472	9.16146	47.6375	1597.93	0.0311773	0.0409739	0.00801541	0.0253815	0.0873507	2.37455	3.17576	0.767861	1.11734	13.4088	49.9113	0.0183566	0.916201	53.6116	19.8176	38.2061	50.4791	89.2683	0.0200756	0.035137	0.0127225	0.0182836	0.0223657	0.942503	0.135095	0.822698	0.91986	1.28903	107.099	0.0155956	1.67027	152.2	101.465	40.1231	116.47	402.25	0.0163536	0.0145087	0.00826094	0.0155296	0.0282035
AAGTTTGCTAAGAGTCGGAAG	29.8293	0.0604744	1.80391	73.1437	141.232	1.00892	30.8174	379.619	0.218703	0.340315	0.0141687	0.0606237	1	2.43566	1.68317	0.920434	1.8543	6.31838	42.2947	0.0217275	0.918959	51.4654	36.7611	23.0651	44.3607	164.572	0.0229137	0.0248714	0.0098213	0.0211894	0.0351879	0.992981	0.254376	0.772658	0.9348	1.87803	118.856	0.0181605	2.15848	144.96	80.8258	62.7762	120.36	370.762	0.0212033	0.0469282	0.0120905	0.0184024	0.0233171
AAGTTTGCTAAGAGTCGTAAG	26.9189	0.349518	9.40863	43.1608	48.1272	5.25098	28.5846	166.93	0.483535	0.326958	0.112137	0.354458	1	10.9042	4.26026	4.81977	10.1557	20.9967	34.3489	0.0227688	0.782084	41.106	33.3116	0.519047	33.5609	126.581	0.0721953	0.188924	0.0108557	0.0231993	0.944445	0.831365	0.296189	0.429445	0.781106	1.54093	73.327	0.0480577	3.52393	90.8392	56.02	24.9496	76.5902	228.69	0.0509247	0.027464	0.0285052	0.0478234	0.0883911
AAGTTTGCTAAGAGTCTCAAG	20.3264	0.0647937	1.31702	58.7713	197.103	1.21136	24.6461	375.613	0.163404	0.28106	0.0120265	0.0589847	1	1.78314	1.83373	1.07895	1.39968	4.68779	51.4639	0.021533	1.10817	59.0248	31.1571	14.0983	53.9175	130.911	0.0288719	0.060968	0.0138729	0.0212313	0.0552215	1.17146	0.304459	0.678791	1.13123	1.88478	74.0736	0.0208697	1.5459	95.7056	62.4205	45.4851	76.1634	310.501	0.0206662	0.00400758	0.0114387	0.0210713	0.0274175
AAGTTTGCTAAGAGTGGCAAG	14.3458	0.0502951	0.721522	46.5719	157.677	0.625229	15.0755	512.645	0.168746	0.297782	0.00660991	0.0491512	0.997186	0.958519	0.896335	0.55606	0.743281	3.44279	80.6379	0.0137688	1.11029	79.5531	36.4804	29.0973	76.348	163.528	0.0232199	0.076677	0.0119436	0.0141446	0.0186212	1.12195	0.456489	0.534645	1.05691	2.24507	70.3294	0.0175075	1.2313	97.6095	73.9019	19.3318	76.654	313.748	0.0190537	0.0241108	0.00876601	0.017779	0.0331073
AAGTTTGCTAAGAGTTGCAAG	33.2808	0.0288187	0.959108	202.973	525.711	3.41557	38.5459	2192.43	0.0486569	0.108316	0.00702473	0.027058	0.23096	2.27713	3.59407	0.740119	1.01352	15.3736	62.7885	0.0189724	1.19125	72.5323	36.7804	19.6919	66.6874	149.057	0.0227924	0.04483	0.0134773	0.0188042	0.036587	1.28245	0.3683	0.636643	1.25523	2.07248	81.8215	0.0174948	1.43145	90.6127	30.5056	47.6599	87.4578	161.971	0.0174418	0.00227989	0.0130659	0.0174138	0.0217464
AAGTTTGCTAAGATTCGCAAG	57.5594	0.0229782	1.32261	178.443	274.324	0.745686	69.2388	940.019	0.0622392	0.176792	0.00812243	0.0223917	0.971482	2.46378	2.27447	0.553755	1.55288	8.35325	71.3018	0.0175119	1.24863	75.6508	29.4357	32.0037	72.1608	143.305	0.0220662	0.0515279	0.0136235	0.0177258	0.0223566	1.3005	0.352528	0.720551	1.25556	2.1004	99.903	0.015084	1.50694	132.519	67.7835	47.0497	112.771	291.173	0.0150321	0.00379271	0.00991351	0.0148045	0.0239772
AAGTTTGCTAAGCGTCGCAAG	31.8873	0.0432045	1.37767	50.7241	68.0992	1.05855	34.6539	211.371	0.0885245	0.179353	0.0148566	0.0415872	0.980842	1.61112	0.784394	0.894729	1.40893	3.16695	49.685	0.0220259	1.09436	56.2817	29.3518	23.0022	50.1311	124.008	0.0282891	0.0634052	0.0132357	0.0220886	0.0378663	1.14771	0.23966	0.82902	1.10896	1.72629	102.272	0.0147381	1.50729	128.129	62.0116	43.7367	109.414	258.953	0.0161044	0.0265006	0.0099073	0.0143368	0.0254734
AAGTTTGCTAAGGGTCGCAAG	25.8952	0.0235209	0.609077	288.288	681.977	0.512014	35.2837	2328.82	0.129594	0.292828	0.00493265	0.0213858	0.999318	2.11165	3.44712	0.429603	0.681689	13.0839	35.0417	0.0215986	0.756851	38.6798	19.5607	19.4217	34.4807	80.4292	0.0264788	0.0535414	0.0130835	0.02179	0.0323939	0.777453	0.114689	0.623694	0.759137	1.0458	81.7927	0.013873	1.13471	118.329	93.5571	27.1199	86.1341	382.098	0.0147007	0.0059453	0.0057154	0.0139315	0.0279216
AAGTTTGCTAAGTGTCGCAAG	103.479	0.0186636	1.93128	340.679	340.963	30.4143	142.786	1103.11	0.0185398	0.00658806	0.00994478	0.0179706	0.0337278	4.75158	3.80637	0.93409	2.60837	12.407	49.7789	0.0230337	1.14659	50.3694	13.8597	35.0214	49.879	65.1503	0.0334478	0.0884999	0.0208365	0.0230167	0.028235	1.15356	0.121511	0.94544	1.14829	1.35467	63.721	0.0226105	1.44076	94.26	82.755	16.4639	67.3835	361.149	0.026387	0.0389986	0.0100638	0.0226655	0.0499574
AAGTTTGCTAATAAACGCAAG	71.0887	0.0200828	1.42766	128.334	154.424	27.9131	77.0607	593.84	0.0202971	0.00672785	0.00934324	0.0198865	0.0363392	1.98844	1.37398	0.873504	1.53056	5.47055	68.9385	0.0152835	1.05362	72.3652	44.6121	1.57696	64.4261	173.33	0.0377215	0.119459	0.0106914	0.0154679	0.51094	1.07921	0.469637	0.535065	1.00346	2.22191	108.152	0.013415	1.45085	138.967	73.6658	59.3436	117.217	353.496	0.01326	0.0024454	0.00910205	0.0131631	0.0186025
AAGTTTGCTAATAACCGCAAG	66.9514	0.0200174	1.34019	103.239	93.531	23.9525	71.7719	344.155	0.0208905	0.0085348	0.00920013	0.0198676	0.0426084	1.63768	0.74794	0.921322	1.40538	3.25489	22.9793	0.0303706	0.697896	28.5044	20.6513	0.63949	25.098	71.6796	0.0997384	0.227616	0.0139217	0.0288424	0.987219	0.729094	0.122461	0.53859	0.708007	1.01279	61.4191	0.0196154	1.20476	74.1401	45.6204	39.9893	64.4055	224.716	0.0199766	0.018896	0.0102931	0.0194643	0.0252207
AAGTTTGCTAATAAGCGCAAG	27.5713	0.0291519	0.803755	48.1716	73.6121	3.88854	30.0462	304.262	0.0500189	0.11692	0.00745788	0.02788	0.17676	0.960991	0.487553	0.62768	0.829642	2.34909	57.843	0.0131197	0.758881	59.793	28.9567	13.2905	56.4172	124.949	0.0259731	0.0841444	0.0098653	0.0132007	0.0356223	0.771468	0.238405	0.482696	0.734954	1.3658	110.18	0.0098057	1.08039	151.885	88.8021	52.0228	122.662	368.753	0.0102378	0.0137423	0.00617448	0.00962205	0.0154183
AAGTTTGCTAATAATAGCAAG	69.7677	0.0283668	1.97909	201.224	286.071	13.3361	78.6211	1084.83	0.0357359	0.0687725	0.0118108	0.0279628	0.0785633	3.71544	3.4065	0.93707	2.25511	14.0071	65.8203	0.0250048	1.64582	76.7722	43.0535	21.3145	67.7143	176.618	0.0273483	0.0229577	0.0165988	0.0248011	0.0506542	1.78352	0.65225	0.921665	1.65747	3.29569	51.4825	0.0228147	1.17456	91.8588	117.052	24.8113	54.6001	534.818	0.0227595	0.0062836	0.00912604	0.0227857	0.0357373
AAGTTTGCTAATAATCACAAG	49.139	0.0309846	1.52255	196.456	291.866	3.11957	58.2225	987.334	0.0581361	0.14139	0.00993855	0.0298383	0.324958	3.22028	2.91619	0.885153	1.71939	10.7372	56.3018	0.0277838	1.56428	65.358	32.6833	24.8608	56.7519	155.2	0.0292747	0.0219128	0.0160636	0.0276882	0.0494211	1.6576	0.37261	1.17492	1.58142	2.58129	87.9013	0.0186629	1.64049	109.165	66.3286	39.6096	94.1004	265.475	0.0185935	0.00284021	0.0117173	0.0186487	0.0240949
AAGTTTGCTAATAATCCCAAG	48.7041	0.0273328	1.33122	81.757	135.056	10.6389	53.9531	340.909	0.0367294	0.0743499	0.0109321	0.0267829	0.0905291	1.65831	1.22024	0.80922	1.41797	3.49931	57.0634	0.0184016	1.05006	66.9348	42.3759	28.3885	58.6894	174.38	0.0190714	0.0188769	0.0102807	0.0183128	0.023947	1.14662	0.374767	0.659232	1.07414	2.16276	170.277	0.0121872	2.0752	180.831	49.5815	101.513	177.162	284.259	0.0122169	0.0009979	0.0102659	0.0122206	0.0143075
AAGTTTGCTAATAATCGAAAG	28.2822	0.0367197	1.03851	222.81	633.223	0.880751	34.1121	2572.12	0.084379	0.192694	0.00785382	0.0340297	0.989716	2.77705	4.92859	0.793012	1.1058	21.2359	67.8598	0.019828	1.34553	76.5882	34.0442	25.5349	71.042	152.798	0.022662	0.0364327	0.0135328	0.01964	0.0372511	1.42473	0.369493	0.81148	1.3871	2.22884	54.395	0.0219379	1.19331	69.5579	55.6862	38.1235	56.4154	287.803	0.0215128	0.00275349	0.00986175	0.0218098	0.0252722
AAGTTTGCTAATAATCGCAAA	38.7011	0.0275321	1.06552	306.294	681.263	2.31075	46.7	2422.25	0.0560386	0.146481	0.00772719	0.0262026	0.350452	3.48708	5.49454	0.716078	1.17883	21.3555	69.907	0.0219592	1.5351	84.8607	43.3814	31.6052	73.908	196.265	0.0229447	0.0205336	0.0133506	0.0216692	0.0377921	1.68655	0.443857	1.10941	1.58675	2.80737	78.5662	0.0193417	1.51961	128.625	125.799	42.2331	84.7798	519.249	0.0187819	0.00261618	0.0100611	0.0192004	0.0224404
AAGTTTGCTAATAATCGCAAC	38.628	0.0280532	1.08364	133.248	361.827	7.44363	44.9807	1345.19	0.0363502	0.0633008	0.00777498	0.0269835	0.102699	1.9039	2.58417	0.73058	1.1529	11.3596	47.6606	0.0234759	1.11887	57.9185	38.9187	13.0673	50.0864	149.165	0.0260979	0.0143572	0.0129395	0.0230389	0.0581162	1.21768	0.416357	0.708825	1.12874	2.19391	115.094	0.0135943	1.56462	198.913	164.557	36.5615	135.513	596.974	0.0135421	0.00300906	0.00809412	0.0134424	0.0196063
[truncated: 8,881 more rows]
[truncated: 78 more columns]

## Sheet: Figure 3
		R^2					Slopes
Sub1	Sub2	Fam1A.1	Fam1B.1	Fam2.1	Fam2.2	Fam3.1	Fam1A.1	Fam1B.1	Fam2.1	Fam2.2	Fam3.1
r_BWO	r_BWO	1	1	1	1	1	1	1	1	1	1
r_BWO	r_BFO	0.886155	0.829126	0.875356	0.824936	0.609581	2.43848	1.92675	6.36212	8.98715	3.21214
[truncated: 34 more rows]

## Sheet: Figure 4
seq	Family	r_BWO	r_BFO	r_BLO	r_BIO	r_BVO	r_BMO	all_sum	I
[truncated: 9,770 more rows]

[truncated: 2 more sheets: Figure 5, Figure 6]
